# Supplementary material for: Nuclear phase-out: Can we catch up on CO2 emissions?
Source: PLoS One. 2025 Nov 10;20(11):e0336218. doi: 10.1371/journal.pone.0336218 (PMC12599922; doi:10.1371/journal.pone.0336218)
Supplement: S1 Data — (CSV) [file pone.0336218.s006.csv]

country_id	country	year	gas_co2pc	oil_co2pc	co2pc	coal_co2pc	energyintensity	populationshareinurbanareas	populationdensity	gdp_pc	gdp_pc_cons	service	industry	dens	pop	n2o	ghg	ecpi	coal_elpc	gas_elpc	oil_elpc	nuc_elpc	hyd_elpc	win_elpc	sol_elpc	bio_elpc	oth_elpc	el_pc	temp	tempmean	fossil_elpc	n2opc	ghgpc	reg_car_pcm	hh_perc	co2pc_fossil	res_elpc
100	Bulgaria	1994	.9655906	1.7370619	6.7079387	3.7345808		67.555199	77.531975	7335.20594053009	13150.1059794303	44.6847412480974	29.9467275494673	76.32279670975321	8443591	3.7784	76.2882	70.90000152587891	1975.7924	299.46884	221.09222	1794.4734	152.07402	0	0	0	0	4442.9009	11.05	11.72	2196.8845	4.4748734e-07	9.0350422e-06	.56563532	.38672474	6.437233	152.07402
100	Bulgaria	2023	.70702499	1.9805099	5.3111959	2.1903727		76.173363	62.599087	37507.7733965202	33141.7699179908	62.5047158974609	22.6590548996786		6446596	3.776	53.3723	7.707222045130212	1728.5424	233.26349	52.334759	2416.3706	465.03168	231.76822	526.33813	325.97079	0	5979.6201		13.05	1780.8771	5.8573551e-07	8.2791448e-06	.56563532	.39043012	4.8779078	1549.1089
100	Bulgaria	1999	.76531839	1.4876472	5.760335	3.3088183		68.561142	74.312958	5807.79462004195	11949.6326243126	53.4034627569227	22.3384390712016	74.21697550393201	8210624	2.7386	64.29300000000001	27.47171783447266	1993.3112	246.25418	135.99112	1936.9546	334.46466	0	0	0	0	4646.9756	11.49	11.57	2129.3022	3.3354345e-07	7.8304647e-06	.56563532	.38672474	5.5617838	334.46466
100	Bulgaria	1997	1.0028456	1.3745633	6.8018622	4.1459579		68.05275	75.691414	5749.34599698789	12415.2593015888	49.0908824377348	21.7750696879005	75.1339419687246	8312068	3.376	74.51609999999999	1033.458251953125	2270.7153	225.98965	161.07773	2133.679	326.96375	0	0	0	0	5118.4253	11.07	10.06	2431.793	4.0615646e-07	8.9648083e-06	.56563532	.38672474	6.5233669	326.96375
100	Bulgaria	1998	.88021183	1.4948297	6.5385485	3.9541609		68.287697	74.964462	6177.64569475943	12971.9624798702	54.4354093520198	21.2891946716025	74.6342402603272	8256786	2.9357	71.4695	35.55143737792969	2222.24	244.08211	138.43463	2052.2327	372.802	0	0	0	0	5029.7915	10.95	10.84	2360.6746	3.5554996e-07	8.6558503e-06	.56563532	.38672474	6.3292027	372.802
100	Bulgaria	2011	.83438694	1.3734231	7.2093797	4.6802049	5.8000002	71.836021	67.980591	15747.3899917616	22313.6280770437	57.5905061435305	25.0301012066171	67.6890935887988	7348328	2.6804	67.9312	2.232643127441406	3649.6797	275.74765	19.885649	2162.2329	380.47876	114.01105	13.2571	7.9542599	0	6623.2471	11.89	10.92	3669.5654	3.6476325e-07	9.2444434e-06	.56563532	.36822569	6.8880148	515.70117
100	Bulgaria	2021	.91019171	1.8604937	6.168972	2.971359	4.7199998	75.549965	63.349052	29305.3547082553	29305.3547082553	62.44606755753	20.7403905758748	63.3543017686072	6877743	3.9185	60.0299	10.6	2481.8962	442.9364	40.663017	2394.7612	699.9848	207.67183	213.48083	376.13287	0	6857.5273		11.8	2522.5593	5.6973630e-07	8.7281396e-06	.56563532	.37250671	5.7420444	1497.2703
100	Bulgaria	2001	.78275609	1.3767581	6.1951041	3.8079526	9.0799999	69.116432	73.032486	6961.06715225721	13302.0901500955	53.4910733280046	23.9808817257269	72.3957516044473	8009142	3.0602	64.3764	7.474335193634033	2426.9236	237.71407	103.29984	2433.1465	205.35509	0	0	0	0	5406.439	11.41	11.36	2530.2234	3.8208836e-07	8.0378650e-06	.56563532	.37635571	5.9674668	205.35509
100	Bulgaria	1990	1.3736564	2.9942999	8.698534	3.9416752		66.376999	81.266762	7545.55526266362	14955.0426448692	35.2033240362542	51.2749335765555	78.8058302449607	8718289	6.4562	103.4389		2392.8523	363.83221	164.23773	1672.0314	185.90799	0	0	0	0	4778.8618	11.28	11.27	2557.0901	7.4053520e-07	.000011864588	.56563532	.38672474	8.3096313	185.90799
100	Bulgaria	2013	.77466911	1.3260043	5.8814645	3.453464	5.1199999	72.592079	66.917427	16649.4144661217	22614.7929605177	58.1902311834487	23.5074812631202	66.922577376566	7265115	3.1099	57.3485	-.5898524522781372	2609.2798	314.88989	28.25935	1906.8333	543.65607	184.35861	187.04997	14.802516	0	5789.1294	11.85	11.81	2637.5391	4.2805928e-07	7.8936810e-06	.56563532	.36719403	5.5541372	929.86713
100	Bulgaria	2005	.85498613	1.587834	6.5867257	3.8392916	7.3400002	70.157127	70.882469	10291.4739219279	17672.1697425941	53.5290714639992	24.2323985840088	70.4986377025037	7658972	2.9373	66.0617	5.502341270446777	2362.0571	221.3629	95.966576	2386.3689	550.20837	0	0	0	0	5615.9639	11.61	10.8	2458.0237	3.8351101e-07	8.6254004e-06	.56563532	.33171985	6.2821116	550.20837
100	Bulgaria	2010	.72365952	1.4724404	6.4403195	3.9471672	5.5	71.458	68.510887	14955.9544277058	21717.0793788419	59.500569647052	23.7541772436849	68.12453021370671	7395599	2.6476	62.3364	.4821046590805054	2978.0286	259.4744	44.782383	2008.6217	662.51587	89.564766	1.317129	5.2685161	0	6049.5732	11.99	11.62	3022.811	3.5799670e-07	8.4288504e-06	.56563532	.37357154	6.1432672	758.66626
100	Bulgaria	1996	1.2315139	1.6809688	7.0604463	3.8010805		67.875961	76.375763	6846.44293762528	14368.0035051479	65.93147486282309	16.2131442034548	75.59275061014191	8362826	3.6233	77.47539999999999	172.0067138671875	2042.521	354.70355	186.87402	2152.0269	343.99103	0	0	0	0	5080.1162	11.15	10.13	2229.395	4.3326264e-07	9.2642604e-06	.56563532	.38672474	6.713563	343.99103
100	Bulgaria	2017	.85501033	1.7245158	6.7161274	3.6527517	5.1100001	74.104187	65.176735	21457.976465221	25655.4038240836	57.9586661145076	23.9892951281784	65.18005711127491	7075947	3.6899	63.7208	3.175851583480835	2912.6633	268.71127	43.160881	2165.0054	394.01706	208.84297	194.9201	55.69146	0	6243.0127		11.73	2955.8242	5.2147084e-07	9.0052681e-06	.56563532	.35470358	6.2322779	853.47162
100	Bulgaria	2020	.77074254	1.7516512	5.2850189	2.3456526	4.6799998	75.238274	63.868885	25863.2195494549	26969.1645136983	61.5511601427958	21.8235786111096	63.8726510685335	6934015	3.7975	53.5659	.99283779364834	1935.7573	328.11871	34.387989	2382.801	404.05887	212.05927	210.62643	243.58159	0	5751.3911		12.48	1970.1453	5.4766252e-07	7.7250916e-06	.56563532	.38076675	4.8680463	1070.3262
100	Bulgaria	1992	1.0392692	1.7668737	6.7129459	3.6832795		67.190315	78.841606	6914.73760305207	12961.1090357027	39.1195219123506	39.0522908366534	77.1957335261683	8540164	4.425	81.38509999999999	65.59999847412109	2054.5547	319.54611	162.65706	1332.4036	219.18326	0	0	0	0	4088.3447	10.32	10.61	2217.2117	5.1813993e-07	9.5296882e-06	.56563532	.38672474	6.4894223	219.18326
100	Bulgaria	1993	.9644205	1.8008634	6.9086657	3.9120476		67.39769	77.988937	7029.71083097346	12871.520092826	45.2873870859819	32.689193710271	76.5824188737232	8472313	3.7757	80.0689	57	1992.6747	353.01465	218.31168	1622.2416	207.8606	0	0	0	0	4394.103	10.65	10.2	2210.9863	4.4565161e-07	9.4506540e-06	.56563532	.38672474	6.6773314	207.8606
100	Bulgaria	2009	.67585164	1.5162282	6.1214066	3.6493526	5.4899998	71.19783	68.975365	14180.6841612396	21244.1674706215	56.0934493454046	26.5673405144322	68.57445652173909	7444443	2.6299	59.5441	6.450785636901855	2763.6841	256.72134	40.603886	1998.7592	449.26239	31.435268	0	1.3098028	0	5541.7759	11.82	11.81	2804.2881	3.5327022e-07	7.9984629e-06	.56563532	.36463386	5.8414326	482.00748
100	Bulgaria	2008	.89293218	1.5717847	7.1805062	4.3190699	6.0500002	70.937653	69.413605	14346.8764421859	21838.707652519	53.2162517660805	24.9905785476636	68.98592210662	7492561	2.6536	67.8492	12.00924777984619	3020.2302	307.49539	32.573662	2054.7468	363.52206	15.635359	0	2.6058931	0	5796.8096	11.97	11.82	3052.804	3.5416463e-07	9.0555423e-06	.56563532	.33495909	6.7837868	381.76331
100	Bulgaria	2019	.75255913	1.8670161	6.0594864	2.9798388	4.7199998	74.860252	64.254051	25434.84084603	27698.4796347387	61.5674944831384	21.5227859769958	64.2571941783346	6975761	3.7438	58.4266	3.898340702056885	2438.8391	304.85489	45.373749	2348.0913	415.4534	187.16672	201.34601	258.0632	0	6199.1885		12.71	2484.2129	5.3668697e-07	8.3756595e-06	.56563532	.34211671	5.5994139	1062.0293
100	Bulgaria	2014	.77533561	1.4672692	6.264565	3.6878102	5.3200002	72.970108	66.538376	17616.3230665319	22959.6388322803	58.7280722436486	23.4443018802846	66.54327560795871	7223938	3.6162	59.979	-2.024868488311768	2890.6116	290.28201	28.485615	2152.6987	623.97064	180.40889	170.9137	27.129158	0	6364.5005	11.95	11.93	2919.0972	5.0058571e-07	8.3028117e-06	.56563532	.3666009	5.9304152	1002.4224
100	Bulgaria	2018	.82496744	1.7687024	6.2034011	3.1521285	4.9699998	74.482224	64.707878	22977.688151421	26500.1423338492	61.0385392808893	22.1871470437128	64.7110998526161	7025037	3.6612	60.0509	4.594286441802979	2621.7351	283.81055	44.960087	2266.2693	723.57642	185.46036	188.27037	220.58542	0	6534.6675		12.28	2666.6953	5.2116451e-07	8.5481261e-06	.56563532	.34987789	5.7457981	1317.8926
100	Bulgaria	2015	.82788962	1.6050991	6.7159996	3.8635526	5.3600001	73.348145	66.115173	18391.0123064568	23891.6648876338	58.2751717161103	24.0301394911987	66.12003500368461	7177991	3.3314	63.8699	3.415597200393677	3082.3936	254.47189	25.994442	2104.1816	772.99255	198.37863	188.80173	36.939468	0	6664.1538		11.93	3108.3879	4.6411316e-07	8.8980187e-06	.56563532	.35929114	6.2965412	1197.1124
100	Bulgaria	2004	.75153393	1.50471	6.4036465	3.8722358	7.4299998	69.896957	71.383408	9201.750053456741	16383.5233952195	54.0545337686821	23.1334052420728	70.953107760206	7716860	2.9795	65.30880000000001	7.671215057373047	2402.9553	189.43935	128.41191	2138.5032	399.22119	0	0	0	0	5258.5308	11.57	11.07	2531.3672	3.8610264e-07	8.4631311e-06	.56563532	.33420983	6.1284795	399.22119
100	Bulgaria	2006	.8819052	1.656338	6.7958155	3.9326646	7.0799999	70.417305	70.378067	11408.0152091075	19018.2322678952	52.9401118883602	25.370402523961	69.9716652858326	7601022	2.72	67.36579999999999	4.616057395935059	2458.1382	278.13403	60.519905	2509.6443	542.10382	2.575315	0	0	0	5851.1157	11.63	10.92	2518.6582	3.5784660e-07	8.8627294e-06	.56563532	.32735267	6.4709077	544.67914
100	Bulgaria	2002	.70800996	1.3854688	5.8809528	3.5500557	8.3599997	69.376602	72.419868	7786.4111607038	14392.2252296581	55.2606420812152	24.0045118230475	72.0327297794118	7837161	2.7485	60.9966	14.76544094085693	2154.2849	193.1082	127.90283	2535.4856	265.83725	0	0	0	0	5276.6187	11.35	11.57	2282.1877	3.5070099e-07	7.7829973e-06	.56563532	.36627701	5.6435347	265.83725
100	Bulgaria	1995	1.1952897	1.6416143	6.9396029	3.7527227		67.768005	76.985283	7737.72611421876	13586.8455589621	65.2782796899215	17.8892462590452	75.98361204013381	8406067	3.4677	77.0111	52.90000152587891	2044.2145	378.64563	198.16966	2035.9573	255.96916	0	0	0	0	4912.9561	11	10.66	2242.384	4.1252349e-07	9.1613711e-06	.56563532	.38672474	6.5896268	255.96916
100	Bulgaria	2000	.83711481	1.3282627	5.6986532	3.3109555	9.0500002	68.856255	73.69635	6422.77559051105	12559.6680364124	54.0162589138158	22.6775829799096	73.8513242339329	8170172	3.0056	62.4433	13.71835994720459	2091.9536	235.86961	114.84751	2245.0835	324.78384	0	0	0	0	5012.5381	11.61	11.67	2206.801	3.6787475e-07	7.6428378e-06	.56563532	.38672474	5.4763331	324.78384
100	Bulgaria	2003	.74433798	1.4876262	6.4818811	4.0065222	8.1400003	69.63678	71.889824	8417.447319726039	15266.417875319	53.852620036115	24.3194023807744	71.4841132665257	7775327	2.7199	67.03060000000001	11.6158275604248	2429.9846	222.28551	127.56157	2182.4395	377.63278	0	0	0	0	5339.9038	11.56	10.73	2557.5461	3.4981164e-07	8.6209366e-06	.56563532	.351677	6.2384863	377.63278
100	Bulgaria	2022	.75297314	2.0206621	6.8806005	3.6005859	4.7199998	75.861664	62.875984	34855.890730428	31564.7775384627	59.8952371314871	25.3027914291274	61.1949521002211	6643324	3.8435	64.23260000000001	19.55257802845217	3212.938	302.27274	51.607536	2427.0286	560.31042	212.32816	308.17072	330.28824	0	7404.9443		12.27	3264.5454	5.7855073e-07	9.6687445e-06	.56563532	.37372774	6.3742213	1411.0975
100	Bulgaria	2007	.90913194	1.6417112	7.3483434	4.4036512	6.5100002	70.677475	69.886208	12822.3261745871	20433.4718592357	53.9231720397525	26.2601834036365	69.47185342049529	7545338	2.7453	71.1011	5.966766834259033	2898.0308	303.1467	76.434425	1896.6101	366.62613	6.4774938	0	0	0	5547.3257	11.48	12.1	2974.4651	3.6384057e-07	9.4231827e-06	.56563532	.32272056	6.9544945	373.10364
100	Bulgaria	2016	.83470261	1.6726586	6.3725042	3.3957295	5.0700002	73.726166	65.653915	20065.7403845287	24788.0274318887	57.5930646010408	24.4597736962039	65.6579034635225	7127822	3.7418	61.3643	.0284441001713276	2673.2058	282.91541	40.022182	2177.7585	535.46918	195.97067	191.83044	48.302631	0	6145.4751		11.92	2713.228	5.2495699e-07	8.6091231e-06	.56563532	.35407251	5.9030905	971.57288
100	Bulgaria	2012	.7882629	1.4579298	6.6094689	4.0265746	5.5	72.214058	67.400276	16327.2533783911	22611.3066237314	57.1818718497871	25.3837646988557	67.29815770081061	7305888	2.894	62.6398	7.370606422424316	3054.0789	315.15634	26.708164	2107.2742	424.65982	162.9198	104.16184	9.3478575	0	6204.3066	11.74	11.77	3080.7871	3.9611885e-07	8.5738793e-06	.56563532	.37132969	6.2727675	701.08929
100	Bulgaria	1991	1.1695434	2.0008419	7.0865617	3.6650651		66.843773	80.100845	7213.01920844381	13828.3194355765	35.6985998526161	39.7538688282977	78.0291693030823	8632367	5.5152	86.179	492.7000122070313	2382.5745	330.2124	181.15819	1511.1804	260.27158	0	0	0	0	4665.397	10.83	10.08	2563.7327	6.3889775e-07	9.9832414e-06	.56563532	.38672474	6.8354502	260.27158
203	Czechia	2007	1.6889443	2.2312472	12.417562	8.089756	5.5100002	73.854416	133.92813	26268.5653173799	39629.0061386399	54.3201070157384	34.147619592136	133.318161812298	10298828	7.2657	156.8805	3.424418926239014	5203.2192	132.52296	292.13092	2531.4788	202.17006	12.575171	0	116.07851	0	8490.1758	8.640000000000001	9.23	5495.3501	7.0548805e-07	.000015232849	.69464707	.25304952	12.009948	330.82373
203	Czechia	2006	1.7871071	2.1713009	12.27974	7.9464564	5.8299999	73.854424	133.5013	23919.2927094088	37786.8781765699	54.4482943427268	34.2768164992188	132.542459546926	10238905	7.2238	155.1095	6.189041614532471	4818.1328	152.35587	278.51038	2527.9426	247.45695	4.8520975	0	89.278595	0	8118.5293	8.74	8.52	5096.6431	7.0552466e-07	.000015149032	.69464707	.26371223	11.904864	341.58765
203	Czechia	2001	1.8862547	1.8845682	12.42629	8.2876139	6.6900001	73.854416	132.56015	17711.335522848	30399.8730821595	54.3782658724003	33.7406533635544	132.219554807817	10216605	9.153499999999999	158.5694	9.848953247070313	5140.6255	154.44359	266.85507	1441.7993	200.38567	0	0	50.829529	0	7254.9385	8.25	8.130000000000001	5407.4805	8.9594340e-07	.000015520753	.69464707	.26478848	12.058436	251.21519
203	Czechia	2012	1.5821402	1.9425493	10.591444	6.7351246	5.0900002	74.553497	136.12798	29465.6074011894	39347.0492990118	55.1671455759611	32.6118775656289	136.097177262722	10510785	6.4413	138.5673	4.95875072479248	4184.1621	141.75539	258.77493	2884.5791	202.6436	39.957893	204.54637	320.6145	0	8237.0342	8.81	8.69	4442.937	6.1282771e-07	.000013183345	.69464707	.26051921	10.259814	767.76239
203	Czechia	2013	1.6007972	1.8805598	10.153296	6.3618307	5.0900002	74.903038	136.1776	31013.0082933831	39317.5535758017	54.9680487770361	32.3750644937133	136.159958559959	10514272	6.7416	133.9385	1.757948756217957	3910.7722	194.01692	256.78711	2924.5195	259.64029	45.651039	193.06586	386.13171	0	8170.5845	8.67	8.33	4167.5596	6.4118564e-07	.000012738733	.69464707	.26696661	9.8431873	884.48889
203	Czechia	2020	1.6521915	1.9980154	8.6893883	4.7133908	4.0599999	77.349815	136.68243	44839.4822099456	45119.9387370784	59.5821298700586	29.6728490106408	138.575928842168	10697858	5.9035	117.9742	2.87088531489554	2943.7039	652.36273	175.67264	2852.5439	203.21053	66.470734	217.45424	494.73215	0	7606.1509		9.67	3119.3765	5.5183943e-07	.000011027833	.69464707	.27271006	8.3635979	981.86768
203	Czechia	1997	1.7933007	1.7213491	12.737529	8.844615		74.384682	133.18329	14907.6404517225	27884.7397632499	52.2399608963375	35.4514652019271	133.352284198266	10304131	7.671	158.9084	18.9948844909668	4448.8584	111.87813	257.80615	1215.0938	165.38506	0	0	47.669811	0	6246.6914	8.15	7.85	4706.6646	7.4445870e-07	.000015421814	.69464707	.26432341	12.359264	213.05487
203	Czechia	1991	1.1931136	1.9200804	14.448567	10.938162		75.169014	133.49898	11729.5098209527	24734.7702113113				10308578	8.474500000000001	180.4087	71.43431091308594	4425.7407	36.881176	106.7613	1177.286	105.79074	0	0	0	0	5852.46	7.8	7.61	4532.502	8.2208237e-07	.000017500834	.69464707	.26432341	14.051355	105.79074
203	Czechia	2018	1.5778517	2.1178644	10.080272	6.0265384	4.2600002	76.650734	136.66681	41638.1831076598	46301.082042021	57.0226523268952	31.2449402120943	137.675534257221	10629928	6.573	133.9835	2.958919048309326	3910.9229	357.86841	239.21179	2840.1653	154.72826	57.904442	224.02374	458.48926	0	8243.3145		9.92	4150.1348	6.1834851e-07	.000012604366	.69464707	.2514742	9.7222548	895.14569
203	Czechia	2003	1.851303	2.0547853	12.447432	8.1929388	6.7199998	73.854416	132.7798	19606.58938716	31949.2963172159	56.8065333967246	32.2100439891755	131.926983305293	10193998	7.9383	155.8632	1.946244120597839	4954.1187	154.17584	263.46503	2524.3855	134.65991	0	0	47.814026	0	8078.6191	8.550000000000001	8.449999999999999	5217.5835	7.7872295e-07	.000015289703	.69464707	.26471072	12.099027	182.47394
203	Czechia	2004	1.8632681	2.1477771	12.502356	8.1283188	6.5599999	73.854424	132.94252	20990.9328225987	33452.3408053286	54.7067356224235	33.4524157670713	131.984222107171	10197101	7.7568	156.5995	3.53247332572937	4903.0293	150.08279	279.69974	2566.0259	196.86185	.9745636	0	69.194016	0	8165.8682	8.32	8.07	5182.729	7.6068676e-07	.000015357256	.69464707	.26452377	12.139364	267.03043
203	Czechia	2010	1.7582612	2.0203352	11.226727	7.1248074	5.3699999	73.854416	135.56693	28156.9854724601	39097.3886259443	56.2888177196257	32.7825374564339	135.626181535673	10474410	6.5334	145.3344	1.649977445602417	4481.7129	131.87128	289.54346	2675.6492	266.60931	32.490025	59.246517	206.40723	0	8143.5298	8.77	7.44	4771.2563	6.2374875e-07	.000013875188	.69464707	.26760688	10.903404	564.75305
203	Czechia	2015	1.5116038	2.0256493	9.9769344	6.1116905	4.5900002	75.602119	136.34926	34102.176988058	42066.5759824007	54.3330095169346	33.515061761941	136.589288952208	10546059	7.3742	133.5004	1.04438591003418	3909.2339	216.65176	267.96402	2550.4094	170.09064	54.162941	214.75131	455.15875	0	7838.4229		9.59	4177.1978	6.9923749e-07	.000012658795	.69464707	.25506595	9.6489439	894.16364
203	Czechia	1998	1.794734	1.9086297	12.246591	8.1502657		74.205605	132.99394	15062.7620449105	27801.4387814766	53.2280656780169	34.5667633677043	133.225999741167	10294373	7.8404	152.4674	30.78024482727051	4414.5283	125.68399	277.67392	1284.1202	136.40123	0	0	57.483376	0	6295.8911	8.24	8.300000000000001	4692.2021	7.6161996e-07	.000014810751	.69464707	.26432341	11.853629	193.88461
203	Czechia	2005	1.8248044	2.1984689	12.226614	7.8408256	6.0799999	73.854424	133.18468	22114.8363085202	35535.748000894	54.6370936474549	33.5317423512837	132.166916903961	10211216	7.4713	153.4525	4.177122116088867	4817.0635	142.99442	299.60733	2405.6135	231.51476	1.9455022	0	71.010834	0	7969.75	8.91	7.98	5116.6709	7.3167581e-07	.000015027838	.69464707	.26296139	11.864099	304.47107
203	Czechia	2022	1.4784821	2.1425829	8.9109201	4.9632168	3.98	78.00106	138.27708	51709.8373933964	48390.6616781057	59.7439357764226	29.2185730464326	138.290511305111	10672118	6.3475	123.931	30.89157215002646	3514.3928	412.61713	69.563629	2955.9778	199.16161	61.940216	250.61966	515.53314	0	7979.8062		9.75	3583.9565	5.9477418e-07	.000011612597	.69464707	.26509923	8.5842819	1027.2546
203	Czechia	2023	1.3254465	2.1237719	7.9210701	4.1493373		78.326683	140.04558	53217.4217427742	47495.2305648524	59.6694492145954	30.4223358832913		10864042	6.0028	114.4384	23.98841901407263	2918.45	225.81541	138.15712	2896.5354	222.957	68.602158	290.60635	497.3656	0	7258.4888		10.06	3056.6072	5.5253838e-07	.000010533686	.69464707	.27223614	7.5985556	1079.5311
203	Czechia	2000	1.7715003	1.7771057	12.429346	8.4827909	6.7199998	73.854424	132.62306	16328.7979234395	29427.4070019017	54.6093678376464	33.3054131766471	132.717264138734	10255063	9.3659	158.5317	8.440579414367676	5154.0288	165.12433	253.06036	1327.8342	171.96381	0	0	50.807484	0	7122.8188	8.470000000000001	9.279999999999999	5407.0894	9.1329520e-07	.000015458871	.69464707	.26432341	12.031397	222.77129
203	Czechia	2017	1.6803532	2.0993929	10.221304	6.1004605	4.3899999	76.301193	136.56865	39346.0305642572	45177.5226061829	55.6563920064008	32.2345069182507	137.21587877218	10594438	6.8904	135.4909	1.648851990699768	3934.9309	351.33313	251.63051	2691.022	177.56567	56.023392	208.90079	471.92587	0	8143.332		8.98	4186.5615	6.5037898e-07	.000012788871	.69464707	.25723991	9.8802071	914.41577
203	Czechia	2009	1.5656257	2.1090581	11.033807	7.0326476	5.1900001	73.854416	135.00919	27698.8106131663	38175.1422753813	55.7128174973799	32.9918730301951	135.214085965821	10443936	6.3972	143.4909	7.247247219085693	4408.188	94.036232	273.47272	2610.9446	233.17148	27.827047	8.6359806	177.51738	0	7833.7935	8.82	8.67	4681.6606	6.1252769e-07	.000013739159	.69464707	.2654773	10.707332	447.15192
203	Czechia	1993	1.4841654	1.9745381	13.577452	9.7619772		74.963875	133.70615	12201.3506875657	24573.9914881656	50.9083816517995	34.5871503428446	133.68519477158	10329855	7.5985	166.1898	20.75925254821777	4193.2705	38.763767	81.403908	1223.9658	132.7659	0	0	15.505507	0	5685.6753	7.62	7.85	4274.6743	7.3558630e-07	.000016088299	.69464707	.26432341	13.22068	148.27141
203	Czechia	1999	1.8021563	1.8166448	11.381155	7.3761983		74.022606	132.81198	15493.9796685778	28213.4555016743	54.116373179257	33.5611692450188	133.089944350977	10283860	8.2903	144.468	9.158914566040039	4307.6768	168.79457	250.75261	1303.5233	163.91611	0	0	66.347	0	6261.0103	8.1	8.609999999999999	4558.4292	8.0614672e-07	.000014048032	.69464707	.26432341	10.994999	230.26311
203	Czechia	2011	1.6030511	1.9920917	10.975148	7.0267863	5.0799999	74.203957	135.97469	29237.1870959847	39708.1626257241	55.1142697031149	33.3153047782183	135.90687556649	10496088	6.811	142.859	2.799563407897949	4447.248	134.33205	288.67096	2694.2625	186.73106	38.108379	207.69067	257.23157	0	8254.2754	8.859999999999999	8.949999999999999	4735.9189	6.4890844e-07	.00001361069	.69464707	.25478163	10.621929	689.76172
203	Czechia	1995	1.5157183	1.7126938	12.764021	9.1964674		74.643303	133.59766	13948.061985981	26869.0197136734	51.8147339715139	35.10053241154	133.651520641905	10327253	7.2213	157.4635	10.23566341400146	4299.9688	46.549057	108.61446	1186.0311	193.95441	0	0	39.760651	0	5874.8784	7.73	8.07	4408.583	6.9924693e-07	.000015247375	.69464707	.26432341	12.424879	233.71506
203	Czechia	2019	1.6448233	2.128005	9.5699244	5.4447436	4.0700002	77.000275	136.74379	45614.0171132531	47763.616553948	57.8053442859741	30.8172927602906	138.226810266108	10671870	6.3984	127.8582	5.056225776672363	3542.7959	551.39679	215.43385	2870.8699	190.75862	66.43335	220.17911	477.37109	0	8135.2388		9.83	3758.2297	5.9955755e-07	.000011980862	.69464707	.25413552	9.2175722	954.74219
203	Czechia	2002	1.8105378	1.8803391	12.106914	8.0740299	6.6700001	73.854424	132.65768	18344.0329427938	30919.5496650702	55.7779243665848	33.0610183304209	131.96474699107	10196916	8.2646	152.7937	5.977268218994141	4874.895	157.25467	268.60269	1830.4053	243.20753	0	0	48.836853	0	7423.2021	8.31	8.789999999999999	5143.4976	8.1049996e-07	.000014984305	.69464707	.26311278	11.764907	292.04437
203	Czechia	2016	1.614947	2.0274348	10.126231	6.1458936	4.4299998	75.951653	136.44679	36445.0485732064	43069.465980016	54.8701536021871	33.0261220764687	136.851858567543	10566332	6.8508	134.643	.6001484990119934	3986.6697	354.30731	266.91782	2289.2241	189.97711	47.494278	202.32564	452.14554	0	7789.0615		9.01	4253.5874	6.4836121e-07	.000012742644	.69464707	.25915202	9.7882757	891.94257
203	Czechia	2021	1.8084933	2.1412861	9.1775398	4.8816199	4.1599998	77.675438	136.43025	47796.0337408466	47796.0337408466	60.8665523629247	28.5164055991395	136.108349053848	10505772	6.288	123.4324	1.394059	3251.9094	695.47858	76.112564	2923.6741	229.28912	57.084423	214.06657	511.85703	0	7959.4717		8.539999999999999	3328.022	5.9852812e-07	.000011749008	.69464707	.28151384	8.831399	1012.2971
203	Czechia	1990	1.2196225	2.1829956	15.943648	11.980203		75.22419	133.46754	12806.0283591841	27918.1375199844				10333355	11.3158	199.9785		4564.521	36.888943	108.7253	1222.189	112.60835	0	0	0	0	6044.9326	8.039999999999999	8.69	4673.2461	1.0950752e-06	.000019352718	.69464707	.26432341	15.382821	112.60835
203	Czechia	1992	1.4275421	2.0535464	14.129174	10.258651		75.067696	133.60321	11923.8487701942	24584.3299677064				10319123	8.382400000000001	172.6161	27.74708938598633	4258.5771	36.854004	107.65248	1188.0568	135.77791	0	0	0	0	5726.9185	7.35	8.68	4366.2295	8.1231707e-07	.000016727789	.69464707	.26432341	13.739739	135.77791
203	Czechia	1994	1.3780794	1.9177188	12.852591	9.1957932		74.828941	133.73119	12819.8248122829	25279.7917968561	51.2275788217727	34.5384318029906	133.73349294681	10333587	7.0132	158.4607	13.13171482086182	4092.5042	37.785904	97.855804	1257.5924	141.45493	0	0	31.003819	0	5658.1968	8.1	9.07	4190.3599	6.7868012e-07	.00001533453	.69464707	.26432341	12.491591	172.45874
203	Czechia	1996	1.7522666	1.7523851	13.113599	9.2480946		74.536285	133.39177	14775.324305044	28021.6704590183	51.0532143547928	35.8856236919713	133.496065743497	10315241	7.8308	162.52	12.38034534454346	4412.542	101.0135	218.53882	1248.0996	191.3429	0	0	28.167227	0	6199.7041	8.199999999999999	6.46	4631.0811	7.5914852e-07	.000015755328	.69464707	.26432341	12.752747	219.51012
203	Czechia	2008	1.6667156	2.2070599	11.845438	7.5792747	5.2600002	73.854424	134.45621	27937.841568102	40328.3426615738	55.1728220283319	33.6216094655094	134.445921802175	10384603	6.8355	150.574	10.28395938873291	4699.0986	98.279282	310.25421	2558.1519	194.63152	23.124537	.96352237	139.71074	0	8024.2144	8.859999999999999	9.050000000000001	5009.353	6.5823411e-07	.000014499736	.69464707	.2510201	11.453051	358.4303
203	Czechia	2014	1.4369472	1.9788902	9.9119806	6.1713581	4.8299999	75.252579	136.2561	32743.489773169	40158.0164293443	54.5981250304078	33.5256056944841	136.30337995338	10525347	7.1119	131.9397	-1.387046694755554	3872.7119	173.05022	278.59186	2883.8533	181.60765	45.639618	201.57497	443.08463	0	8080.1143	8.699999999999999	9.67	4151.3037	6.7569266e-07	.000012535425	.69464707	.25641724	9.5871954	871.90686
246	Finland	1998	1.4732683	5.156673	11.517984	4.6028867		61.268085	16.95524	23568.3644795552	42709.1672212914	53.5202730194053	30.5403093887786	16.9194589448111	5153498	5.7921	76.0483	-2.5	1540.6862	1711.4423	1377.6917	4239.7974	2920.3184	3.8808215	0	1810.4032	0	13604.22	2.4	1.14	2918.3779	1.1239163e-06	.000014756637	.94951087	.22808233	11.232828	4734.6025
246	Finland	2017	.70559388	4.0327902	8.1071405	3.1023183	5.3400002	86.624352	18.122704	47234.8528600939	55605.6169109217	59.8466440593487	24.4706416384075	18.1238944459068	5508214	5.4411	59.9537	1.297056555747986	1063.8789	599.11267	800.63232	4081.2278	2681.4832	869.62115	9.0774641	2153.1746	0	12258.208		2.46	1864.5112	9.8781561e-07	.000010884417	.94951087	.27361897	7.8407025	5713.3564
246	Finland	1991	1.0739237	5.347765	11.008524	4.2665687		61.55595	16.495739	17550.2346990651	36305.4448153107	55.6614085349718	26.5092678885782	16.4606191930136	5013740	5.078	72.58880000000001	2.799999952316284	1952.589	987.26404	1098.9546	3891.2166	2632.7043	0	0	997.23645	0	11559.965	2.06	2.2	3051.5435	1.0128168e-06	.000014477974	.94951087	.22808233	10.688257	3629.9409
246	Finland	1997	1.2932798	5.0622125	12.199319	5.5451236		61.335457	16.9104	21782.0213068936	40607.838048578	54.2892997724893	29.0383156982413	16.8746019238977	5139835	5.2669	78.7701	3.400000095367432	2498.0818	1338.536	1624.5314	4064.2466	2381.3489	3.891093	0	1535.0361	0	13445.672	1.92	2.07	4122.6133	1.0247217e-06	.000015325415	.94951087	.22808233	11.900616	3920.2761
246	Finland	1999	1.4659292	5.1740475	11.397608	4.4602695		61.193008	16.994602	24761.8165565638	44480.4262750692	53.6764705882353	30.4425950444487	16.9587773728619	5165474	5.7012	75.21259999999999	.2000000029802322	1732.6493	1846.8687	1310.6185	4446.8105	2474.1069	9.6796055	0	1618.4298	0	13439.163	2.4	2.19	3043.2678	1.1037129e-06	.000014560638	.94951087	.22808233	11.100246	4102.2163
246	Finland	1992	1.1058248	5.2872381	10.763771	4.1017003		61.522324	16.588707	17259.5607042457	34906.5405913186	56.6602976906565	26.2566933220107	16.5533733871762	5041992	4.6844	69.2984	3.5	1519.2021	1027.3456	1098.7441	3819.8218	2996.7554	0	0	981.72986	0	11443.599	1.96	2.53	2617.9463	9.2907726e-07	.00001374425	.94951087	.22808233	10.494763	3978.4854
246	Finland	2010	1.5427277	4.6857939	11.950097	5.4343896	6.2199998	85.090004	17.645483	38950.5525874191	53987.2564250476	58.9677220471227	26.1853763280839	17.6484106614018	5363352	5.895	81.39879999999999	10.6466703414917	2711.0281	2099.4619	1465.5214	4251.1304	2408.9741	54.0714	0	2045.3906	0	15035.578	2.72	.92	4176.5493	1.0991261e-06	.000015176852	.94951087	.27010709	11.662911	4508.436
246	Finland	1990	1.0335048	5.5475945	11.414952	4.4391704		61.424995	16.405882	18134.7668028006	38785.0708768205	52.2701288421793	29.2225495800536	16.3709609639187	4986431	5.2126	72.223	9.300000190734863	1937.2108	934.51361	962.58917	3854.3672	2177.8579	0	0	1034.7833	0	10901.322	2.1	2.74	2899.8	1.0453568e-06	.000014483907	.94951087	.22808233	11.020269	3212.6411
246	Finland	2009	1.4049203	4.5324416	10.474264	4.2894258	5.8600001	82.693497	17.564865	37968.661743232	52569.2654327146	59.6038187470768	25.6620904063609	17.5678545574202	5338871	5.2288	71.5365	-3.099999904632568	2084.7332	1839.36	1101.3684	4407.3467	2376.9329	52.446114	0	1635.1948	0	13497.382	2.92	2.23	3186.1016	9.7938312e-07	.000013399182	.94951087	.27217668	10.226788	4064.5737
246	Finland	2021	.78096193	3.526547	6.8214889	2.2822559	5.1500001	87.466393	18.230173	56790.3766177689	56790.3766177689	60.1590262256597	24.2326060040842	18.2301659134121	5541017	5.0363	52.4483	9.620338	482.29929	691.83746	691.83746	4263.02	2852.2493	1537.2161	54.190929	2453.0427	0	13025.693		2.37	1174.1367	9.0891257e-07	9.4654642e-06	.94951087	.29124501	6.5897646	6896.6992
246	Finland	2016	.76563674	4.1743712	8.5982475	3.3955445	5.54	86.405167	18.080158	44562.4011072069	53953.9610871074	60.4690404557823	23.4765920163918	18.0820078312658	5495303	5.5402	63.0082	.5516846776008606	1268.3757	680.59186	806.15552	4221.8535	2875.2278	558.6676	3.6395288	2096.3687	0	12510.88		2.96	2074.5313	1.0081701e-06	.000011465828	.94951087	.27400827	8.3355522	5533.9038
246	Finland	2011	1.3462377	4.4108353	10.513186	4.469687	5.8299999	85.309204	17.727346	40845.9566729849	55022.1130687921	59.3372290101439	25.0390832511194	17.7309947678436	5388272	5.5938	73.175	6.308496952056885	1815.0864	1753.8411	1280.5825	4303.8706	2310.6162	89.084	1.8559166	2086.0503	0	13640.987	2.89	3.38	3095.6689	1.0381436e-06	.00001358042	.94951087	.26317018	10.22676	4487.6064
246	Finland	2019	.78038841	3.9220629	7.6863828	2.7621229	5.1900001	87.062744	18.166656	52276.1115723994	56890.1478130874	60.0093074736498	24.1466052876512	18.1673609054717	5521606	5.5546	57.8329	2.988419055938721	789.63495	697.26935	842.15649	4323.0703	2249.3728	1090.2756	27.16634	2406.9377	0	12425.884		2.79	1631.7915	1.0059755e-06	.000010473927	.94951087	.27282187	7.4645743	5773.7524
246	Finland	2006	1.6496892	5.0230742	12.983371	5.9977489	6.4099998	75.50399	17.326002	34447.7143026443	54622.9303551336	54.9435673749429	30.2474242310296	17.3169839860577	5266268	5.984	86.0692	6.5	3100.8789	2339.426	1570.3778	4350.3447	2181.8186	30.382156	0	2052.6946	0	15625.923	2.99	2.76	4671.2568	1.1362886e-06	.000016343491	.94951087	.23775628	12.670512	4264.8955
246	Finland	2013	1.1149787	4.1993899	9.5088701	3.9271789	5.6700001	85.747581	17.894615	41325.8052072321	53153.2133532111	60.5650206145545	23.2981321591964	17.8978314521702	5438972	5.5365	67.9657	.339855283498764	1965.4807	1248.4204	834.73169	4340.9731	2360.7832	141.57344	1.8386163	2208.1782	0	13101.979	3.29	3.17	2800.2124	1.0179314e-06	.000012496056	.94951087	.26460168	9.2415476	4712.3735
246	Finland	2004	1.6966088	5.1480899	13.187595	6.0523605	6.8200002	70.710983	17.200642	31199.2914503448	51465.4498831268	55.8179676328107	29.3761536087085	17.1646212941988	5228172	5.9967	86.6622	2.799999952316284	3155.9963	2438.7244	1576.0854	4345.7114	2882.4766	22.9527	0	1996.8849	0	16418.832	2.43	2.3	4732.082	1.1469974e-06	.000016576005	.94951087	.23545232	12.897059	4902.314
246	Finland	2008	1.573359	4.6941037	11.033562	4.4558988	5.71	80.296989	17.481081	40081.2212482066	57461.9206566327	56.2220403288495	29.5650517623923	17.4840375123396	5313399	5.6895	75.2007	17.5	1599.7416	2075.8999	1334.3728	4321.1841	3220.186	48.93327	0	1957.3309	0	14557.648	3.23	3.04	2934.1143	1.0707835e-06	.000014153031	.94951087	.24327838	10.723362	5226.4502
246	Finland	2002	1.6038738	5.155036	12.508224	5.443501	6.79	65.917976	17.109848	28596.2606345457	48764.765870195	54.9009700889248	30.1192400970089	17.0740930431071	5200598	5.9139	81.95869999999999	1.899999976158142	2443.9543	2236.2856	1624.8163	4287.9766	2072.8423	11.537157	0	1728.6508	0	14406.063	2.53	2	4068.7705	1.1371577e-06	.000015759477	.94951087	.23703943	12.202411	3813.0303
246	Finland	2020	.78802562	3.6632881	6.8179035	2.1453426	5.0700002	87.281944	18.192469	53296.5792798852	55393.3687598386	60.046026219716	24.227220617039	18.1928768835954	5529543	5.2454	52.6471	.156608399905078	441.27209	721.58844	649.24872	4211.9785	2871.8857	1493.8147	39.786831	2092.4255	0	12522.001		4.22	1090.5208	9.4861366e-07	9.5210580e-06	.94951087	.28205425	6.5966563	6497.9121
246	Finland	2005	1.548672	5.0255494	10.877544	4.0107436	6.1300001	73.107491	17.25967	32047.7069315564	52714.0823049772	55.8548820035709	29.2555840307046	17.2234676122	5246096	5.812	73.7246	5.400000095367432	1239.0227	2140.6499	1162.7751	4435.7017	2626.7283	32.405209	0	1812.7856	0	13450.068	2.8	2.95	2401.7979	1.1078714e-06	.000014053231	.94951087	.24834304	10.584965	4471.9189
246	Finland	2018	.79992747	3.9967978	8.2916269	3.2497044	5.3699999	86.843559	18.146824	49248.6775395868	56194.3932540795	59.9098768892434	24.1107349992454	18.1479501184522	5515525	5.565	61.3156	1.551264643669128	1049.7755	761.49512	962.7475	4132.0181	2411.4014	1058.8409	16.317755	2340.6912	0	12733.287		3.26	2012.5229	1.0089701e-06	.000011116911	.94951087	.27053952	8.0464296	5827.251
246	Finland	2014	.98741859	3.94451	8.7193766	3.5386131	5.8099999	85.966774	17.968977	41547.0984485393	52680.7867819099	60.8821743460203	23.0618639333511	17.9720030274112	5461512	5.5683	63.9548	1.208119630813599	1450.1681	1010.7232	878.88971	4317.5459	2453.5671	203.24326	1.8310202	2153.2798	0	12469.248	3.62	3.33	2329.0579	1.0195529e-06	.000011710091	.94951087	.26436251	8.470542	4811.9209
246	Finland	1996	1.325	5.0802627	12.496431	5.8074412		61.375435	16.860346	20059.9888072214	38279.7523457355	55.0379007030997	28.8702354452475	16.8244952230868	5124573	5.2343	80.708	8.100000381469727	2950.4067	1660.5795	1646.9202	3801.1855	2314.2742	1.9513272	0	1149.3318	0	13524.649	2.33	1.42	4597.3271	1.0214119e-06	.000015749214	.94951087	.22808233	12.212704	3465.5574
246	Finland	1993	1.1492727	5.0544705	11.116052	4.619462		61.500977	16.669142	17446.1777481206	34467.1591249318	56.0460226609041	26.9898376357902	16.6336616435208	5066447	4.8292	70.745	11.19999980926514	1942.1273	1095.4072	1243.4353	3933.5972	2660.5564	0	0	1176.3292	0	12051.453	1.77	1.6	3185.5625	9.5317290e-07	.000013963434	.94951087	.22808233	10.823205	3836.8857
246	Finland	2023	.50892526	3.3392701	5.6456437	1.5770959		87.835327	18.42795	61734.459805757	56505.8386553095	61.3734816332504	23.8647007171081		5583911	4.675	43.4535	-1.180894006807155	284.91693	95.573395	423.76883	6116.6973	2724.7434	2638.1865	117.21266	1996.2218	0	14397.321		2.87	708.68579	8.3722682e-07	7.7819113e-06	.94951087	.29248819	5.4252911	7476.3643
246	Finland	2003	1.7707372	5.1651111	13.938072	6.7175207	7.02	68.314484	17.150702	29046.4092304977	49627.3340885614	55.1893694715056	29.5358371673016	17.1148560359828	5213014	6.116	90.47929999999999	10.69999980926514	3692.6978	2656.8242	1801.2692	4360.2607	1839.635	17.264561	0	1799.3508	0	16167.303	2.72	2.22	5493.9668	1.1732177e-06	.000017356428	.94951087	.24351856	13.653369	3656.2505
246	Finland	2012	1.1937323	4.3725762	9.4487839	3.619622	5.71	85.528389	17.812025	40739.1131809421	53927.0129132626	60.7916038686882	23.3588517701544	17.8155615518773	5413971	5.5291	67.0904	1.71988046169281	1311.4475	1243.1045	929.09595	4246.5039	3114.2263	90.508354	1.8471092	2068.7625	0	13005.496	3.1	1.63	2240.5435	1.0212651e-06	.000012392087	.94951087	.27283478	9.1859303	5275.3442
246	Finland	1994	1.2373757	5.190454	12.133458	5.4236369		61.459305	16.741068	18445.3846672252	35679.4379747823	55.0614478300201	28.2527634975619	16.7055156111494	5088333	5.0153	77.79600000000001	-2.099999904632568	2747.3762	1263.6359	1475.8796	3818.4209	2316.9934	1.9652191	0	1271.4967	0	12895.768	1.82	1.62	4223.2559	9.8564692e-07	.000015289093	.94951087	.22808233	11.851467	3590.4556
246	Finland	2000	1.4908531	4.9891276	11.015339	4.2480631	6.5700002	61.124973	17.029726	26777.1143421587	46942.1571957226	52.9328523455487	31.6029504494596	16.9940214714863	5176209	5.6112	73.7272	9.300000190734863	1640.1968	1957.0311	1060.6219	4342.9473	2832.189	15.45533	0	1669.1755	0	13517.617	2.45	3.28	2700.8188	1.0840366e-06	.000014243475	.94951087	.22808233	10.728044	4516.8198
246	Finland	2015	.86214048	3.9027047	8.0647278	3.0738049	5.5	86.185974	18.028313	42269.2212218196	52752.499791558	60.9404734718733	23.3039316434498	18.0301108880919	5479531	5.4767	60.2223	.8211142420768738	934.39917	948.99915	823.07428	4243.1211	3060.5225	425.22458	1.8249984	2084.1482	0	12521.313		3.59	1757.4734	9.9948340e-07	.000010990411	.94951087	.26250532	7.8386502	5571.7202
246	Finland	1995	1.2745703	5.0109191	11.378922	4.8280053		61.374992	16.805079	19554.8790776007	37048.5684244652	54.2842342616857	29.5193694517236	16.7693949243245	5107790	5.1063	74.44070000000001	.8999999761581421	2167.2134	1297.9788	1474.175	3762.7676	2531.3521	1.9577357	0	1294.0634	0	12529.508	2.13	2.18	3641.3884	9.9970828e-07	.000014573955	.94951087	.22808233	11.113495	3827.373
246	Finland	2007	1.535007	5.0383558	12.623978	5.7385769	5.9899998	77.90049	17.399921	37844.2931586421	57280.7299598713	54.6891622429287	30.6721408753388	17.3919563287185	5288720	6.1003	84.1879	3.799999952316284	2626.3572	1996.7123	1697.9617	4428.3145	2681.1914	35.925694	0	1881.3718	0	15347.835	2.61	2.95	4324.3188	1.1534549e-06	.000015918389	.94951087	.23672394	12.311939	4598.4893
246	Finland	2022	.43138829	3.6929688	6.5299587	2.1807461	4.8200002	87.650856	18.323067	61344.6222226547	57457.3994740169	59.4012565570937	25.208549398025	18.2798093224591	5556106	4.9222	48.2204	30.69680685563572	620.85516	173.2619	680.41388	4573.3921	2434.6907	2115.239	70.38765	2302.9395	0	12971.18		3.27	1301.269	8.8590821e-07	8.6788123e-06	.94951087	.29038444	6.3051033	6923.2568
246	Finland	2001	1.6174352	5.097754	12.051263	5.0364246	6.5700002	63.521473	17.068466	27801.0248281402	48071.9747062965	54.3049380069565	30.9494996991972	17.0327587905053	5188008	5.7835	79.72239999999999	-.1000000014901161	2045.1013	2253.2737	1511.1776	4388.9688	2544.3296	13.492658	0	1594.0612	0	14350.404	2.47	1.88	3556.2788	1.1147824e-06	.000015366668	.94951087	.23848072	11.751614	4151.8833
250	France	2019	1.307193	2.8361769	4.7926087	.44805837	3.26	87.213226	120.04121	51130.472314058	53448.5548867191	70.1101608629661	16.907003960354	123.05944586591	67382061	34.129	441.6307	1.744135022163391	56.52195	610.40601	166.30496	6195.8306	883.69897	539.13245	189.13115	134.16199	9.472085	8784.6602		12.39	222.8269	5.0649982e-07	6.5541285e-06	.63657552	.3626335	4.5914283	1746.1245
250	France	2015	1.2517374	3.0611382	5.1064253	.5860281	3.6500001	86.319786	118.55623	40916.10535718	50682.8953528609	70.30901131351951	17.236441547058	121.536702115031	66548272	35.6343	460.3796	.4100036025047302	186.3351	331.29721	185.08139	6855.2197	870.71307	335.68527	121.45476	102.33543	9.0895176	8997.2119		12.25	371.4165	5.3546546e-07	6.9179796e-06	.63657552	.35508862	4.8989038	1430.1885
250	France	2002	1.4565994	4.0156293	6.7290792	.97101486	4.3499999	77.692505	110.1752	28350.0985605428	46610.7820581168	67.5410421037319	20.3641075404744	112.885075251065	61812142	40.0175	537.7983	1.639662384986877	398.49908	309.40103	164.38509	7356.2329	991.7002	4.5475383	.16842733	51.201912	8.2529392	9284.3887	11.22	11.85	562.88416	6.4740516e-07	8.7005283e-06	.63657552	.31708014	6.4432435	1047.6182
250	France	1998	1.3070605	4.2027235	7.0307469	1.2127898		75.428429	107.34729	23261.1895083173	43162.5423863738	65.65796956082281	21.2369948963008	109.924071253511	60190684	44.4445	548.1657	.6169017553329468	577.30371	85.571114	275.48047	6680.229	1046.3092	.34435058	0	36.67334	8.9531145	8710.8643	11.08	11.32	852.78418	7.3839499e-07	9.1071515e-06	.63657552	.31365058	6.7225738	1083.3269
250	France	2010	1.5153397	3.3937201	5.9361901	.77457714	4	85.20295	115.81865	35911.5438581409	49130.4229296548	70.7106511172851	17.5945885002022	118.756971420327	65026211	36.4391	510.8304	3.301385641098022	374.0918	380.4975	160.78259	6862.4063	980.06921	159.18118	9.9288063	71.103065	7.6868176	9005.7471	11.61	10.6	534.87439	5.6037555e-07	7.8557614e-06	.63657552	.34237602	5.6836371	1220.2822
250	France	2003	1.5074439	4.0190344	6.7823114	.97436351	4.4299998	78.631325	110.93105	28027.6762119343	46730.9757904952	68.1890446774506	19.9232786673445	113.622202103795	62249855	39.1586	541.1852	2.696377038955688	439.6579	324.30209	183.49773	7384.6113	960.18195	6.5295725	.16742493	54.078255	8.2038221	9361.2305	11.38	11.83	623.15564	6.2905531e-07	8.6937580e-06	.63657552	.32392293	6.5008416	1020.9572
250	France	1991	1.1645896	4.2863374	7.2961078	1.5014218		74.397842	104.59461	18178.0122019661	38937.9522507491	62.9999732184002	24.1056100063445	106.935496360256	58554242	56.9111	563.8458000000001	4.663917541503906	699.26471	53.84391	316.1785	5849.3906	994.25873	0	0	28.069448	9.179945	7950.186	10.97	10.76	1015.4432	9.7193811e-07	9.6294616e-06	.63657552	.31365058	6.9523487	1022.3282
250	France	2009	1.4369214	3.4690509	5.8769922	.71633029	3.95	84.264145	115.25084	34666.9598878294	48404.9657859803	70.8157987420656	18.0198241569733	118.172968293712	64706436	35.2164	501.103	-.1137068420648575	348.99097	330.14835	141.88327	6598.7793	893.65521	127.38894	2.7378156	66.512817	7.2471585	8517.3438	11.63	11.69	490.87424	5.4424879e-07	7.7442528e-06	.63657552	.3329446	5.6223025	1090.2947
250	France	2023	1.0031952	2.6272731	4.1011572	.2955479		87.96965	121.33672	58317.828030698	54017.8741632485	69.6610779850985	18.4701925763483		68287487	30.3734	385.5201	5.925709158748938	33.355682	485.35605	149.94615	5183.2568	821.38367	750.65729	359.19128	146.70323	9.2654667	7939.1157		13.02	183.30183	4.4478719e-07	5.6455451e-06	.63657552	.36951187	3.9260161	2077.9355
250	France	2006	1.4877195	3.8064446	6.5456619	.95924133	4.1399999	81.447754	113.32115	32430.4443144707	49223.2471984629	68.9051445140813	19.0188918781413	116.193094052309	63622342	36.3441	528.9728	4.65983772277832	375.7439	357.19473	189.59555	7389.9585	900.86615	35.785133	.164152	55.483372	7.5509915	9312.3428	11.63	11.89	565.33948	5.7124743e-07	8.3142613e-06	.63657552	.32102555	6.2534056	992.29883
250	France	2020	1.213944	2.4960504	4.25596	.36320499	3.1800001	87.436584	120.36231	49481.8044309652	49311.3333947367	70.9770173200242	16.272651205236	123.45949371481	67601110	30.3475	398.3513	-.206244221605888	47.921795	546.68073	155.55199	5487.4331	970.68781	618.17566	204.71448	135.85597	9.46029	8176.4819		12.73	203.47379	4.4892013e-07	5.8926739e-06	.63657552	.38419479	4.0731993	1929.434
250	France	1996	1.2976068	4.1685095	6.8885298	1.1183463		75.19178	106.62012	21260.5582126092	40990.7395092066	65.334818208275	21.4400191439483	109.127491480479	59754504	59.8402	549.8053	2.854585647583008	486.60974	71.499008	194.19267	6895.4888	1122.2914	.17354128	0	33.493465	8.5035219	8812.252	10.98	10.46	680.80243	1.0014342e-06	9.2010687e-06	.63657552	.31365058	6.5844626	1155.9584
250	France	2018	1.2921063	2.8772478	4.9136486	.53629673	3.3699999	86.989868	119.65783	46381.0590629455	52560.9536197931	70.13670250714669	16.725283255726	122.650880182337	67158348	34.2125	451.87	2.382928609848022	129.28256	476.21408	164.28687	6424.3008	1012.9467	444.9436	168.17624	130.37158	9.4900551	8960.0127		12.67	293.56943	5.0943032e-07	6.7284263e-06	.63657552	.3594574	4.7056508	1756.4382
250	France	2016	1.366496	3.0117047	5.1346798	.55194181	3.54	86.543152	118.86763	42880.2351355429	50984.0752953575	70.60299508132201	16.9433572396904	121.857823021165	66724104	34.6997	461.9592	-.1149969100952148	159.87042	546.4975	178.15472	6301.0518	950.78369	334.11826	135.33508	117.51961	9.376565	8732.708		11.79	338.02515	5.2004742e-07	6.9234229e-06	.63657552	.36142015	4.9301424	1537.7567
250	France	2007	1.4284261	3.6337352	6.3430271	.98367298	4	82.386551	114.01989	34067.4661475639	50157.7837387059	69.1752306377863	18.8988946301681	116.913654651479	64016890	37.0107	523.1715	2.966151237487793	398.66702	358.55573	185.3924	7169.9731	912.93933	66.362976	.32610798	61.145248	7.6635375	9161.0254	11.47	11.69	584.05945	5.7813963e-07	8.1723983e-06	.63657552	.31575507	6.0458345	1040.7737
250	France	1992	1.1764083	4.2315755	7.0770092	1.3533545		74.587021	105.112	18790.1971604022	39331.9041923584	63.7285334155596	23.8216479064175	107.469389991344	58846584	56.6815	549.1433	3.327592372894287	601.96204	55.922855	229.67061	5951.9155	1186.6901	0	0	28.489002	9.1446171	8063.7949	10.57	11.16	831.63263	9.6320798e-07	9.3317785e-06	.63657552	.31365058	6.7613382	1215.1791
250	France	2014	1.1792814	3.042639	5.052249	.61141694	3.6300001	86.09642	118.14742	40218.1258637776	50326.5678638035	70.4282438710721	17.3416195349368	121.105322368265	66312067	35.2591	456.1684	1.757389783859253	177.07607	206.95566	178.33415	6864.1348	1002.8544	272.37631	100.48987	94.199425	8.8066244	8905.2275	11.52	12.5	355.41022	5.3171470e-07	6.8791160e-06	.63657552	.34789369	4.8333373	1469.92
250	France	1997	1.2812411	4.1139755	6.741581	1.0460571		75.304352	106.9635	22184.9704154656	41876.9330251209	65.56618549935131	21.3331682263948	109.51751204421	59968066	54.3552	535.9478	1.424032211303711	383.47586	84.717392	206.7796	6837.5581	1073.8362	.17289263	0	37.34481	8.817524	8632.7021	10.99	11.74	590.25549	9.0640242e-07	8.9372197e-06	.63657552	.31365058	6.4412737	1111.3539
250	France	1990	1.0361217	4.1054802	6.9085102	1.4114637		74.190254	104.08083	17471.6864112423	38655.885692544	62.2214540044453	24.2604514974883	106.399981006856	58261012	51.9133	533.0137999999999	4.599999904632568	557.8512	53.711121	227.60754	5567.5215	934.36078	0	0	24.994286	8.8632212	7374.9097	10.97	11.72	785.45874	8.9104702e-07	9.1487218e-06	.63657552	.31365058	6.5530658	959.35504
250	France	2011	1.3749144	3.2704735	5.5602403	.66104275	3.8399999	85.426323	116.39649	37510.3759898714	50085.6829803671	70.2766502820806	17.6800048726048	119.331558175679	65340830	34.1311	493.2444	4.445785045623779	277.0199	469.77097	193.22894	7047.2021	728.63092	197.05211	37.116524	80.286392	8.6021137	9038.9102	11.56	12.28	470.24884	5.2235487e-07	7.5487928e-06	.63657552	.33666304	5.3064308	1043.0859
250	France	2001	1.4735683	4.1512971	6.8515959	.93498391	4.4000001	76.753708	109.40429	27349.7445859002	46454.8706885589	67.0215216824266	20.764024725913	112.067339704548	61364377	40.8564	544.4153	1.086716651916504	347.03174	256.71536	166.06012	7135.1616	1230.5393	2.2028379	.16944909	48.292988	8.1335564	9194.3066	11.25	11.42	513.09186	6.6579997e-07	8.8718461e-06	.63657552	.31770065	6.5598493	1281.2046
250	France	2022	1.1520269	2.7074237	4.4283843	.39219671	2.8299999	87.791977	121.04195	56181.0058137403	53691.6174864288	71.3378674303834	16.1980918380604	124.306720578862	68065015	30.8865	416.1122	23.7354601908947	67.000252	707.75787	161.69806	4560.5044	704.35364	596.65814	303.89951	151.33081	9.2840996	7262.4868		13.18	228.6983	4.5377936e-07	6.1134519e-06	.63657552	.3651967	4.2516475	1756.2421
250	France	2005	1.5400826	3.9152999	6.7471843	1.0072446	4.3200002	80.508957	112.54532	30431.2367240202	48257.4650809502	68.71160752345131	19.3552308487449	115.386807218244	63180854	37.6348	542.9665	4.746580600738525	454.63498	381.25879	199.14037	7462.0625	828.62225	15.865126	.16526172	56.023727	7.9325628	9405.7051	11.51	11.33	653.77533	5.9566781e-07	8.5938455e-06	.63657552	.30698279	6.4626269	900.67639
250	France	2008	1.4652064	3.5489724	6.197721	.89557993	4.02	83.325348	114.65498	35053.2627069116	50068.2968999457	69.7683271007528	18.6335203970131	117.567880604211	64375116	35.7792	515.6147999999999	4.735337734222412	373.6167	354.49841	166.2319	7119.9429	1007.1125	92.189034	.64807761	64.321701	7.6149116	9186.1758	11.62	11.36	539.84863	5.5579238e-07	8.0095360e-06	.63657552	.33122644	5.9097586	1164.2714
250	France	2004	1.5233927	3.991848	6.7573051	.95224363	4.3800001	79.570145	111.72389	28925.1268683664	47720.4413406357	68.3406837903041	19.6686920294036	114.520392938216	62707588	38.9679	542.5221	2.79211688041687	405.43393	350.20041	170.02606	7457.1895	965.58826	9.8155937	.166366	55.067142	7.8192019	9421.3066	11.38	11.34	575.45996	6.2142243e-07	8.6516184e-06	.63657552	.31953111	6.4674845	1030.6375
250	France	2021	1.2754955	2.7017076	4.6245623	.46161595	3.23	87.614265	120.68787	52517.3354905857	52517.3354905857	70.67357260507281	16.0877289574672	123.90091077276	67842811	31.8868	429.4873	10.45525	84.29998	515.8725	155.89299	5878.6841	923.89063	570.72955	238.17845	148.29979	8.9878654	8524.8359		11.58	240.19296	4.7001001e-07	6.3306238e-06	.63657552	.38357911	4.4388189	1881.0984
250	France	1993	1.1742586	4.1434345	6.7074585	1.0905706		74.759674	105.56199	19070.9945882872	39020.6141468858	65.04050003233939	22.8413890750632	107.937844935588	59103094	55.8409	526.6722	3.142832040786743	367.37302	61.345684	177.90248	6453.3906	1109.4805	0	0	25.94046	8.5883961	8204.0215	10.64	10.82	545.27551	9.4480504e-07	8.9110763e-06	.63657552	.31365058	6.4082637	1135.4209
250	France	2017	1.365752	2.9865272	5.1635575	.61177117	3.46	86.766518	119.2291	44469.1458856805	51895.5662913102	70.38518240217169	16.7483032647876	122.211970625889	66918020	35.1261	465.0188	1.601827263832092	199.70663	631.39093	188.94958	6210.3926	779.495	383.66745	149.50716	121.28943	10.133435	8674.5322		11.98	388.65622	5.2491242e-07	6.9490820e-06	.63657552	.36008319	4.9640503	1433.9591
250	France	1994	1.163149	4.0272293	6.5654187	1.0649413		74.919907	105.92471	19873.5108543096	39801.3889028634	65.17632649831999	21.9975968498169	108.342853646866	59324863	55.8022	521.1545	2.198565483093262	365.19266	63.428204	159.70628	6290.0508	1345.9708	0	0	29.005733	8.7366667	8262.0908	10.93	12.02	524.89893	9.4062079e-07	8.7847566e-06	.63657552	.31365058	6.2553196	1374.9766
250	France	2012	1.4112496	3.189018	5.5642872	.73056674	3.8299999	85.649696	116.98951	37671.0239268565	49935.6269136244	70.3954825743036	17.4684347699959	119.910181040513	65657659	34.9389	495.4001	3.398922443389893	340.24921	360.70224	201.51759	6744.894	948.6073	240.67957	70.237839	84.031738	8.086072	8999.0059	11.4	11.55	541.76678	5.3213745e-07	7.5451990e-06	.63657552	.35269809	5.3308344	1343.5564
250	France	2000	1.4148476	4.0131216	6.8277426	1.1039592	4.3299999	75.814896	108.63467	26001.8796983416	45922.4789360909	66.41778824042311	21.1286830497341	111.253346165857	60918661	41.474	540.2408	1.920491099357605	460.23679	196.19724	188.52663	7076.7373	1104.2273	.85229033	.17045806	42.273602	8.6933613	9077.915	11.27	11.91	648.76343	6.8080942e-07	8.8682318e-06	.63657552	.31365058	6.5319285	1147.5236
250	France	1995	1.1795297	4.0615158	6.6299295	1.0815072		75.069794	106.27598	20687.726108258	40570.7169546673	64.9867639081946	22.0978884207182	108.738113761629	59541294	58.1171	531.7871	2.106279611587524	421.10504	66.875237	182.86197	6569.6216	1242.2424	0	0	31.696077	8.8818674	8523.2842	10.85	11.5	603.96704	9.7608051e-07	8.9313999e-06	.63657552	.31365058	6.3225527	1273.9385
250	France	1999	1.3652405	4.1908121	6.9734559	1.1233133		75.590965	107.90504	24203.8755920062	44400.1357748186	66.0353668571363	21.0112547199294	110.492590847496	60501986	42.1607	540.5144	.1475529968738556	501.78049	131.95731	250.37613	6756.2139	1213.6644	.68549246	0	40.101311	8.7400293	8903.5195	11.11	11.7	752.15662	6.9684819e-07	8.9338291e-06	.63657552	.31365058	6.6793661	1254.4513
250	France	2013	1.4135565	3.1601663	5.5709848	.7697193	3.8199999	85.873055	117.59084	39583.3520435045	50066.5304377975	70.4096711493974	17.5699939241217	120.531619539153	65997932	35.1636	490.0673	2.433341503143311	376.41006	290.35995	180.15263	6689.4888	1135.5459	254.67677	81.944984	89.681595	7.8945065	9106.1553	11.65	11.1	556.56268	5.3279854e-07	7.4254949e-06	.63657552	.36632049	5.343442	1561.8492
276	Germany	1990	1.5341189	4.1818213	13.233265	7.140027		73.427605	228.13451	19521.0195953832	42373.5294910572			227.517053819494	79433029	64.9281	1235.8735	4.300000190734863	3906.2524	452.31088	311.82993	1920.9982	219.60385	.88194317	0	20.158701	0	6832.0361	8.93	9.81	4218.0825	8.1739421e-07	.000015558686	.68758851	.26026553	12.855968	240.6445
276	Germany	2019	2.067544	3.2684753	8.4949036	2.8735816	2.76	77.268265	239.15718	59270.7276496985	62970.7160877929	62.9095188521251	25.631053953741	237.822954291766	83092962	33.6445	808.7897	1.315006017684937	2061.9822	1082.4054	269.39868	902.84631	237.28732	1514.0447	543.84857	602.89984	2.4053454	7217.1182		10.56	2331.3809	4.0490193e-07	9.7335524e-06	.68758851	.24931681	8.2096004	2898.0806
276	Germany	1993	1.6720759	4.4747005	11.773524	5.2864585		73.458801	233.22569	21940.1618594446	44037.5239228453	59.385776229984	30.2510612630453	232.459793194317	81156363	61.0587	1133.7637	8.179411888122559	3639.5344	407.08176	259.01819	1902.3625	221.90918	8.3153896	0	24.449728	0	6462.6714	8.529999999999999	8.75	3898.5527	7.5235874e-07	.000013970115	.68758851	.26026553	11.433235	254.67429
276	Germany	1992	1.5975785	4.4230752	11.97833	5.613286		73.521301	231.64618	21806.2098717814	44763.6627786576	57.5807215668844	32.2506126125072	230.930020336264	80624598	63.9218	1147.1962	8.760010719299316	3686.4277	411.44553	331.276	1979.9259	216.94402	3.6157336	0	25.434816	0	6655.0698	8.380000000000001	9.640000000000001	4017.7036	7.9283245e-07	.000014228861	.68758851	.26026553	11.63394	245.99457
276	Germany	2018	2.0362654	3.2308457	9.1167135	3.5609467	2.8499999	76.888344	238.61145	56273.0405627015	62495.4989424234	62.688822632777	25.9385391984565	237.294012250272	82905782	33.8305	861.8892	1.753376603126526	2752.3413	983.87512	285.05359	916.80377	213.39815	1326.3495	534.6413	612.69031	2.1713772	7627.3242		10.73	3037.395	4.0805961e-07	.000010396008	.68758851	.24507052	8.8280582	2687.0791
276	Germany	2009	2.0806699	3.4896834	9.7602835	3.9078155	3.53	73.746468	231.64722	37554.4426993174	52600.2325215272	64.62553159082439	23.8731076168297	234.939637417171	81902307	36.3778	896.2966	.4195526838302612	3118.9768	987.80933	285.8703	1660.4597	234.18478	485.10577	82.696877	380.13492	.24612166	7235.4849	9.65	9.550000000000001	3404.8472	4.4416086e-07	.000010943484	.68758851	.27087086	9.4781685	1182.1223
276	Germany	2011	2.095021	3.3491993	9.9497328	4.2002668	3.26	74.22892	231.42572	43398.3443992496	57992.3667587423	62.0148045170518	26.3124087910008	230.304633348634	80274983	35.8003	913.7212	3.075814485549927	3223.3982	1052.1547	300.52792	1326.0319	217.01384	612.3548	245.50687	453.06396	.24562968	7430.2979	9.630000000000001	10.02	3523.926	4.4597081e-07	.000011382391	.68758851	.25301403	9.6444874	1527.9395
276	Germany	1996	2.0660081	4.3890476	11.666101	4.8698931		73.075661	235.44791	24160.0668021179	45908.6634236029	60.9828576761936	28.3727236902145	234.652470709559	81914831	63.4439	1139.1672	2.455082416534424	3640.6748	560.38763	247.35284	1968.2449	270.10782	25.583982	.12299992	30.749981	0	6743.2251	9.1	7.51	3888.0276	7.7451057e-07	.000013906727	.68758851	.26026553	11.324949	326.56476
276	Germany	2005	2.1439493	3.719681	10.577888	4.4118128	3.8900001	73.336342	234.82837	32313.736788417	51289.2800442192	63.6742328149253	25.6870805044481	236.464680582636	82469422	39.352	983.6981	2.818756341934204	3547.9905	888.90619	326.6752	2007.704	241.83566	341.94385	16.130589	181.13049	0	7552.3164	9.58	9.220000000000001	3874.6658	4.7717077e-07	.000011928034	.68758851	.26192325	10.275443	781.04065
276	Germany	1994	1.7383355	4.3267345	11.534628	5.1139393		73.283531	234.04666	22886.7678264208	45024.9926816982	59.4130096516904	29.7812863842613	233.274177193435	81438348	64.7163	1119.9065	4.043645858764648	3589.0505	446.32852	253.82619	1863.2053	246.40797	17.680052	0	25.5928	0	6442.0913	8.859999999999999	9.93	3842.8767	7.9466616e-07	.000013751586	.68758851	.26026553	11.179009	289.68082
276	Germany	2020	2.0443161	3.0569046	7.7528071	2.3739493	2.6900001	77.648193	239.3562	58685.8726997709	60342.6627168229	63.7295412248306	25.3774618653649	238.017318755545	83160871	32.5778	749.7997	.699134027170878	1615.2843	1140.0594	255.37331	772.60022	224.6517	1585.4026	594.03094	611.19183	2.7601438	6801.3545		10.75	1870.6576	3.9174432e-07	9.0162557e-06	.68758851	.25856447	7.4751701	3015.2771
276	Germany	1998	2.0165014	4.2910109	11.260548	4.6027465		72.944275	234.72876	25444.1511399187	47663.3362778408	61.5214779138708	27.9112994545841	235.078777720474	82047195	46.0999	1080.8582	.9571621417999268	3584.9399	622.3905	242.13615	1982.7197	211.22514	56.302174	.12266269	37.534782	0	6737.3711	9.09	9.289999999999999	3827.0762	5.6187054e-07	.000013173615	.68758851	.26026553	10.910259	305.18475
276	Germany	2004	2.123539	3.6691246	10.677811	4.5668864	3.9400001	73.233795	234.95995	31757.4177276181	50810.1431148721	63.442809545407	25.8386247078115	236.592195429653	82516260	40.1429	1010.256	1.529088616371155	3676.4146	771.16486	284.49548	2055.8245	255.33223	320.18045	6.8908939	130.92699	0	7501.23	9.210000000000001	9.17	3960.9102	4.8648474e-07	.000012243114	.68758851	.26076975	10.35955	713.33057
276	Germany	2010	2.2871802	3.4288077	10.227281	4.2225356	3.5699999	73.849007	231.34854	39730.4897885271	54865.4305289008	62.683615819209	26.0631254634833	234.606908225034	81776930	36.7364	942.5264	.990008533000946	3232.582	1091.4221	326.95938	1728.3718	257.60809	474.02347	147.0641	417.09143	.36888987	7675.4912	9.59	8.23	3559.5415	4.4922695e-07	.000011525578	.68758851	.25910479	9.9385233	1295.7871
276	Germany	2000	2.03455	4.0438347	10.9903	4.5656886	3.97	72.823669	234.11432	27467.7824174767	49979.1331729782	61.6837429448832	27.2536461219162	235.596813297034	82211508	44.6474	1035.3783	2.786129236221313	3637.9385	603.29846	221.33203	2079.7854	266.45679	114.65123	0	53.095165	0	6976.5576	9.289999999999999	10.14	3859.2705	5.4307969e-07	.00001259408	.68758851	.26026553	10.644073	434.20319
276	Germany	2008	2.2314548	3.6546392	10.560963	4.3592424	3.5699999	73.643929	232.14955	38443.5386278958	55547.3107483969	62.584682277347	26.0600923666244	235.522178240542	82110097	37.0635	961.5546000000001	3.424206972122192	3388.5557	1089.4207	316.92682	1828.3009	251.66994	509.49619	55.529915	344.9996	.24625239	7785.146	9.75	9.81	3705.4824	4.5138785e-07	.000011710553	.68758851	.25691032	10.245337	1161.6957
276	Germany	1991	1.6206852	4.4246264	12.663633	6.2767482		73.497101	229.83812	21058.0766845077	44214.7525778455	56.5301173026055	33.2746715589874	229.18080944061	80013896	66.41930000000001	1210.5872	4.599999904632568	3855.4182	454.87592	348.86349	1844.9415	186.58684	2.7568238	0	23.433001	0	6716.876	8.81	8.720000000000001	4204.2817	8.3009706e-07	.000015129712	.68758851	.26026553	12.32206	212.77666
276	Germany	1995	1.865042	4.2879887	11.45983	4.9505844		73.011078	234.75157	23614.9584449293	45568.6761548188	60.1563741822067	29.3111325154085	233.967490690347	81678051	61.4099	1111.868	3.022833108901978	3564.2058	506.63638	264.65897	1887.1282	268.48032	21.079033	0	29.954418	0	6542.1431	8.73	9.140000000000001	3828.8647	7.5185318e-07	.000013612813	.68758851	.26026553	11.103615	319.51376
276	Germany	2002	2.1154282	3.9529674	10.952274	4.5789447	3.9400001	73.028732	234.89018	29513.6823267102	50510.9059494432	63.4128526194588	25.7983862262522	236.451570830706	82488495	41.6564	1024.4593	.910149872303009	3678.6274	691.2774	227.51991	2023.9817	283.87805	194.7364	2.4556925	65.198639	0	7167.6753	9.17	9.75	3906.1475	5.0499648e-07	.00001241942	.68758851	.25974768	10.647341	546.2688
276	Germany	2015	1.9141632	3.397537	9.7571745	4.1560411	3.0799999	75.748596	234.91656	48558.4432970969	59699.3381277236	62.5608866851393	25.9152852721469	234.152986871524	81686611	36.6673	907.5201	-.4149696528911591	3316.5503	748.96533	311.55103	1118.3915	231.25688	982.29352	463.97589	613.23285	1.5839511	7787.8013		10.33	3628.1013	4.4887773e-07	.000011109778	.68758851	.24358854	9.467741	2290.7593
276	Germany	2017	2.0702443	3.3151875	9.4411135	3.7626648	2.95	76.508438	237.85442	54110.2536648815	61991.497305328	62.3410214613147	26.1175704194698	236.588722557747	82657002	34.8406	893.8904	1.241764545440674	2919.9617	1041.3394	304.51065	923.69843	243.87479	1279.1626	469.11096	616.28302	1.9364747	7799.8779		9.9	3224.4724	4.2150816e-07	.000010814455	.68758851	.24641363	9.1480961	2608.4314
276	Germany	2007	2.1384339	3.3078582	10.407525	4.633728	3.5599999	73.541397	232.68697	36915.3252832162	54941.6017632199	62.2339530017072	26.4597084438011	235.943361918146	82266372	38.5359	962.4113	1.922888994216919	3659.5959	954.00763	327.40509	1731.0096	260.7662	498.99094	38.67765	303.26236	0	7773.7153	9.48	10.1	3987.001	4.6842834e-07	.00001169872	.68758851	.25677493	10.08002	1101.6971
276	Germany	2013	2.1009815	3.4598994	10.263168	4.4082813	3.3199999	74.988762	231.95148	45889.0173022052	58223.6495262666	62.3347911609609	25.9077941463687	231.155712565925	80645605	36.757	941.9149	1.971489667892456	3528.3779	820.26831	309.13098	1191.103	281.58466	645.68585	374.87485	557.17029	.97942483	7709.1753	9.57	9.09	3837.5088	4.5578429e-07	.000011679681	.68758851	.25352323	9.969162	1859.3157
276	Germany	2012	2.0742021	3.3608179	10.060888	4.3259406	3.27	74.608841	231.59317	44229.3941921739	58158.1379752479	61.7936137238518	26.576107528264	230.750625466231	80425823	36.0899	924.727	2.233667850494385	3387.4314	931.38104	303.75656	1219.6862	266.72205	633.7561	327.91483	529.76514	.36789247	7600.7813	9.59	9.460000000000001	3691.188	4.4873522e-07	.000011497887	.68758851	.25454938	9.7609606	1758.1581
276	Germany	1997	1.9769057	4.2853656	11.30614	4.6955504		73.042252	235.80978	24643.6832124359	46691.8189050087	61.35813702864	28.0890919997153	235.022979515829	82034771	60.6308	1100.8719	2.583285331726074	3491.572	590.64716	252.34509	2091.5786	213.17329	37.207085	.12279567	32.540855	0	6709.187	8.890000000000001	9.130000000000001	3743.917	7.3908660e-07	.000013419577	.68758851	.26026553	10.957822	283.04404
276	Germany	2006	2.205544	3.8333368	10.849614	4.4999304	3.8599999	73.438866	233.84161	34748.7543257238	53326.9769407143	63.0772242784954	26.2600466577088	236.225197866483	82376451	38.3008	990.3693	2.939437389373779	3559.2236	920.57178	329.03076	2060.5383	246.74229	385.8197	27.963303	233.31497	0	7763.2046	9.539999999999999	9.75	3888.2544	4.6494841e-07	.00001202248	.68758851	.25980988	10.538811	893.84033
276	Germany	2001	2.1212163	4.1359091	11.170657	4.5954194	4.02	72.926201	234.50537	28677.1908591132	50711.6804808083	62.4078923995573	26.5785482320897	236.027300085985	82349925	42.5389	1043.9911	2.450403213500977	3603.5276	680.85992	251.73413	2101.4648	278.84586	128.32062	1.2267746	56.308956	0	7102.2886	9.210000000000001	9.199999999999999	3855.2617	5.1656269e-07	.000012677499	.68758851	.26139355	10.852545	464.70221
276	Germany	1999	2.0277998	4.1730371	10.963045	4.4081783		72.855354	233.77379	26517.9342856214	48647.1679012974	61.7317209373977	27.2730642583428	235.257731102069	82100243	44.5624	1039.4905	1.275393605232239	3448.7549	635.13885	214.45132	2084.4326	240.93587	67.805367	.24522737	43.037399	0	6734.8018	9.01	9.75	3663.2063	5.4278036e-07	.000012661236	.68758851	.26026553	10.609015	352.02386
276	Germany	2003	2.1505742	3.8221974	10.893729	4.6072111	3.96	73.131264	235.01405	30305.2575678401	50215.4253982865	63.5131046362699	25.6207353590889	236.616427281328	82534176	40.6315	1026.9517	1.510221600532532	3744.8306	769.42175	283.72348	2029.0901	225.20857	234.67424	3.8108439	110.02275	0	7400.7822	9.43	9.51	4028.554	4.9229908e-07	.000012442745	.68758851	.2615886	10.579983	573.71643
276	Germany	2021	2.163945	2.8864253	8.1099329	2.7736847	2.7	77.973869	239.55188	62530.7653199241	62530.7653199241	63.3916321679006	25.3066536831626	238.118085806692	83196078	32.4945	783.4886	10.7082	1974.0179	1082.6228	266.63931	828.81177	235.70721	1374.5592	591.54596	588.66858	2.8774025	6945.4502		9.48	2240.6572	3.9057730e-07	9.4173738e-06	.68758851	.25779232	7.8240547	2790.481
276	Germany	2016	2.0440955	3.3313556	9.642498	3.9806118	3.02	76.12851	236.87013	51569.9016841198	60578.2870828309	62.3201016235361	26.2157748012428	235.712929356538	82348669	35.9831	910.0183	0	3179.2231	979.21295	308.3877	1027.9185	249.60089	970.71063	456.20486	618.59729	2.0648251	7791.9209		9.859999999999999	3487.6108	4.3696031e-07	.000011050795	.68758851	.24163558	9.3560629	2295.1138
276	Germany	2023	1.8387293	2.7395244	7.0510249	2.2292314		78.625229	241.98799	69205.8830713936	63154.6748740201	63.6906260825937	26.8431150028073		83280000	30.2422	681.8103	6.403984766738769	1624.9548	912.42377	241.67223	105.04879	233.86862	1648.2454	739.06323	552.49658	2.5211709	6060.2944		10.89	1866.6271	3.6313881e-07	8.1869630e-06	.68758851	.27338481	6.8074851	3173.6738
276	Germany	2014	1.8676997	3.3376217	9.739707	4.236167	3.1099999	75.368675	232.90889	47938.7968210418	59239.3401157716	62.2706244535487	26.014632332497	232.108053883634	80982500	37.475	902.5303	.8453302979469299	3352.2349	740.42108	301.3725	1186.5549	239.31447	714.64502	433.06265	589.91809	1.2216154	7558.7451	9.51	10.64	3653.6074	4.6275429e-07	.000011144757	.68758851	.24693899	9.4414883	1976.9402
276	Germany	2022	1.9120349	2.942698	7.9855165	2.8618293	2.47	78.299553	240.66566	67589.8399055417	62931.968415318	63.4193507593864	25.6868874641173	239.861418021525	83797985	31.4469	761.9835	35.04750171044001	2158.8142	957.18066	258.48676	416.33762	211.46735	1495.265	729.16058	577.42706	2.5188966	6806.6582		10.79	2417.301	3.7527036e-07	9.0931007e-06	.68758851	.27512875	7.7165623	3013.3201
348	Hungary	2023	1.7415016	1.8731521	4.1491246	.39043823		72.358536	106.14089	45021.3009970981	40204.2912222856	57.5565434973803	24.320183560803		9592186	4.9366	60.9268	23.53057331746069	273.72333	743.38531	34.461571	1567.509	21.661558	62.030823	649.84674	172.30785	0	3524.9263		13.1	308.18491	5.1464809e-07	6.3517118e-06	.40990305	.30477396	4.0050921	905.84698
348	Hungary	2015	1.8466256	1.6810715	4.7328138	1.0653452	3.8499999	69.77137	107.81462	26806.0445899811	31399.9171076367	54.0817040067795	26.3832312418632	107.85698005698	9843028	4.2073	63.4083	-1.194341421127319	588.16064	519.08478	38.601215	1608.0453	23.363894	70.091675	14.221499	219.41742	0	3080.9863		12.44	626.76184	4.2743960e-07	6.4419505e-06	.40990305	.28951094	4.5930424	327.09448
348	Hungary	2003	2.684999	1.5890336	6.0947461	1.5920961	4.8099999	65.649651	110.77042	15479.1010781197	25322.3504029774	55.6595654858745	26.3890438954792	113.027806293238	10129552	5.2624	80.0821	7.300000190734863	906.30023	1174.1382	171.96973	1088.1532	16.80164	0	0	15.813308	0	3373.1763	11.49	11.18	1078.27	5.1950963e-07	7.9057891e-06	.40990305	.32464713	5.8661289	32.614948
348	Hungary	2017	2.0867071	1.7865378	5.0506592	1.023212	3.8099999	70.441917	107.22727	29496.1636824744	33650.1904894228	55.8863241343543	25.1696808716092	107.253626999781	9787966	4.4742	67.21429999999999	1.116557240486145	503.62961	803.96857	55.164299	1644.7134	22.474344	77.638641	35.754639	219.63564	0	3362.979		11.96	558.79388	4.5711235e-07	6.8670347e-06	.40990305	.2837289	4.8964567	355.50323
348	Hungary	2008	2.4512556	1.7243904	5.7089581	1.3008446	4.29	67.396332	109.75904	20721.5024106144	29461.6560147458	56.4601527254515	25.7610694539409	112.020845887736	10038188	3.8418	73.68810000000001	9.365090370178223	706.33954	1514.4398	58.861629	1478.5243	20.950748	19.953094	0	193.54501	0	3992.6143	11.9	12.09	765.20117	3.8271847e-07	7.3407768e-06	.40990305	.3064335	5.4764905	234.44885
348	Hungary	2001	2.4191799	1.6944879	5.8847132	1.5563089	5.1300001	64.950981	111.40304	13211.8270609093	23097.3522587665	54.3697260158325	27.1378298168027	113.675251060031	10187576	5.9867	79.21510000000001	10.30000019073486	868.54388	870.50879	425.42926	1388.2946	18.667797	0	0	6.8776097	0	3578.3218	11.19	11.11	1293.9731	5.8764715e-07	7.7756577e-06	.40990305	.31460604	5.6699767	25.545406
348	Hungary	2018	2.0238609	1.899654	5.0516152	.9633128	3.6099999	70.777199	107.10434	31908.863454349	35499.61128222	55.8836219662657	25.0848220572613	107.117729563883	9775564	4.6129	67.2055	1.829171776771545	477.68286	744.65338	61.372528	1608.9832	22.503262	62.395405	64.441154	235.26137	1.0228754	3278.3159		12.82	539.05542	4.7188070e-07	6.8748463e-06	.40990305	.28013897	4.8868279	384.6012
348	Hungary	2020	2.1319818	1.7783961	4.8318176	.75959915	3.5599999	71.447746	106.83126	35029.9132233256	35648.7084306446	56.6292039831003	24.3802502634253	106.839239535393	9750149	4.7254	65.8413	1.4650195542864	380.49054	932.25311	55.381371	1647.083	24.613943	66.662766	252.29292	220.49992	2.051162	3581.3289		12.33	435.87192	4.8464898e-07	6.7528508e-06	.40990305	.298002	4.6699772	564.06958
348	Hungary	2009	2.1324782	1.7211161	5.1450658	1.1168528	4.3600001	67.745659	109.5916	20722.06533653	27560.4756254208	56.874885561418	25.0893488184509	110.710814094775	10022650	3.7675	67.2403	7.636826038360596	633.45648	1041.1066	82.928841	1541.6771	22.98028	32.971706	0	232.80022	0	3587.9211	11.89	11.97	716.38531	3.7589859e-07	6.7088345e-06	.40990305	.31869629	4.9704471	288.7522
348	Hungary	2004	2.6511228	1.5472519	5.9474993	1.5274864	4.5700002	65.998985	110.5165	16269.308764051	26648.5831598315	54.4018517428113	26.8506118339129	112.777795135015	10107146	6.1111	79.0843	14.10000038146973	810.34235	1161.0284	95.101303	1179.8505	19.812771	.99063855	0	72.316612	0	3339.4426	11.33	10.86	905.44366	6.0463162e-07	7.8245930e-06	.40990305	.31746763	5.7258611	93.120026
348	Hungary	2000	2.1758466	1.7123593	5.7155328	1.6090302	5.2199998	64.601639	111.665	11854.683416267	22142.3342669574	53.2595114459175	27.0485509963486	113.936297701406	10210971	5.59	77.4893	9.100000381469727	940.00684	646.92853	448.92917	1389.9163	17.643505	0	0	5.8811688	0	3449.3054	11.47	12.17	1388.936	5.4745038e-07	7.5888279e-06	.40990305	.31731424	5.4972363	23.524673
348	Hungary	2012	1.9693388	1.4495926	4.7113242	1.1527039	4.1500001	68.765549	108.66281	23267.448392909	28311.3008390685	55.270886469535	25.0181995280762	109.580934496852	9920362	3.8924	63.1968	5.779070377349854	638.97552	947.37689	45.353153	1591.3917	21.164804	77.604279	1.0078478	166.29489	0	3489.1692	11.72	11.95	684.32867	3.9236471e-07	6.3704128e-06	.40990305	.29175824	4.5716352	266.07184
348	Hungary	1990	1.9729279	2.2079153	7.0730882	2.5465376		65.765152	113.75445	9133.14136655364	21268.6008265842			115.433270279292	10373988	7.9968	96.7497	27.60000038146973	824.01782	430.80228	143.60077	1323.2473	17.347744	0	0	1.9275271	0	2740.9434	11	11.34	967.61859	7.7085110e-07	9.3261824e-06	.40990305	.31731424	6.7273808	19.27527
348	Hungary	2013	1.8510422	1.4000132	4.3973331	1.0235454	3.9400001	69.100822	108.36395	24547.9805346257	28901.0934003736	55.4836611068505	25.0490784712906	109.27959792334	9893082	4.0785	60.5515	-5.356438636779785	636.70856	559.89923	28.298159	1553.3668	21.223618	72.766693	2.021297	184.94867	0	3059.2332	11.77	11.77	665.00671	4.1225778e-07	6.1205901e-06	.40990305	.29193455	4.274601	280.96027
348	Hungary	2014	1.7296011	1.5409309	4.4246006	1.0289553	3.77	69.436096	108.07347	25691.5272556351	30205.5060344521	54.8695649072555	25.6905388607799	108.113828621521	9866468	4.2496	60.6427	-8.412101745605469	607.01831	429.67572	35.468517	1585.9495	30.401587	66.883492	7.0937037	215.85127	0	2978.342	11.78	12.62	642.48682	4.3071137e-07	6.1463434e-06	.40990305	.29034236	4.2994871	320.23004
348	Hungary	2022	1.9465562	1.9738454	4.630455	.57257855	3.1199999	72.054939	106.11723	43701.9129411187	40353.0023434744	57.2379509103519	24.6483648818031	105.680221345606	9644377	4.5976	64.26949999999999	15.10252745168373	299.98083	887.90308	45.147614	1586.1863	18.059046	61.2001	474.55157	214.702	0	3587.7305		12.69	345.12845	4.7671301e-07	6.6639350e-06	.40990305	.29141885	4.49298	768.5127
348	Hungary	1997	2.1831198	1.8236406	6.0004497	1.7810609		65.039482	112.62933	9823.025762675359	19636.8839482649	52.2510232541292	27.7903144016227	114.593385300668	10290486	5.6809	80.5822	29.89999961853027	912.87152	558.02795	586.22101	1358.1273	21.387831	0	0	4.8608708	0	3441.4966	11	10.5	1499.0925	5.5205362e-07	7.8307476e-06	.40990305	.31731424	5.7878213	26.248701
348	Hungary	1996	2.2871304	1.7964404	6.1232667	1.8298652		65.147003	112.88832	9349.01376457259	19000.1651065374	52.6382119271781	25.4121102648651	114.747807700868	10311238	5.796	82.0767	32.5	932.26093	617.95032	453.03424	1375.5944	20.371988	0	0	4.8504734	0	3404.0623	11.14	9.94	1385.2952	5.6210513e-07	7.9599267e-06	.40990305	.31731424	5.9134359	25.222462
348	Hungary	2021	2.2731895	1.9304333	4.9785724	.61191958	3.48	71.751335	106.37513	38324.1814872656	38324.1814872656	56.9919465775704	24.1759579032159	106.398104317335	9709891	4.7095	67.1101	11.24052	309.99658	993.8429	55.614006	1646.7925	21.62767	67.972679	391.35782	229.66527	1.029889	3717.8992		11.63	365.6106	4.8502091e-07	6.9115194e-06	.40990305	.29143792	4.8155422	710.62341
348	Hungary	2016	1.967961	1.6907209	4.794786	.99276549	3.8099999	70.106651	107.50032	27941.9268571832	32185.8737883159	55.4480547863755	25.4924908026605	107.539151873767	9814023	4.3772	64.0744	.5518341064453125	573.60565	660.20685	47.885372	1635.2344	26.489779	69.28096	24.452105	210.89938	0	3248.0544		11.84	621.49103	4.4601484e-07	6.5288618e-06	.40990305	.28628927	4.6514473	331.12222
348	Hungary	1993	1.8368669	2.0607626	6.0821157	1.9663514		65.404846	113.48689	8408.230158993299	18089.1825476381			115.262886712664	10357523	4.9162	80.8409	20.29999923706055	870.87305	393.92038	559.98486	1332.3778	16.413349	0	0	3.8619645	0	3177.4314	10.59	10.67	1430.8579	4.7465016e-07	7.8050416e-06	.40990305	.31731424	5.8639808	20.275314
348	Hungary	2019	2.0376723	1.9834981	5.0321631	.83530122	3.46	71.112473	107.06005	35152.6036961244	37243.2433910613	56.4188142316931	24.7117816607969	107.069263642341	9771141	4.6017	67.224	.5382664799690247	412.41129	890.31714	57.30777	1667.0421	22.513767	74.704773	153.50296	228.20773	2.046706	3508.0542		12.91	469.71906	4.7094807e-07	6.8798518e-06	.40990305	.2807433	4.8564715	478.92923
348	Hungary	2002	2.4406531	1.6076123	5.803865	1.5348972	4.9000001	65.300316	111.09373	14526.3882629125	24261.4504616366	55.7430744392277	26.8070253407464	113.352019638474	10158608	5.2813	77.3999	5.5	884.86816	1058.2944	221.70973	1374.6003	18.722157	0	0	3.9415064	0	3562.1362	11.13	11.93	1106.5779	5.1988422e-07	7.6191441e-06	.40990305	.31321251	5.5831623	22.663662
348	Hungary	1992	1.710789	2.0977831	6.0050297	1.9882513		65.474144	113.64706	8251.71946641356	18173.2639194176			115.381562256593	10369341	4.4057	80.03919999999999	43.20000076293945	878.48993	405.01181	405.01181	1346.1823	15.429023	0	0	4.8215694	0	3054.9463	10.08	11.42	1283.5017	4.2487753e-07	7.7188315e-06	.40990305	.31731424	5.7968235	20.250591
348	Hungary	1991	1.9715388	2.0887854	6.7280769	2.4216709		65.583961	113.72049	8319.63120738127	18740.3923352456			115.426727495271	10373400	6.2516	90.4358	81	774.95844	484.83096	284.34421	1323.4054	18.313694	0	0	1.9277573	0	2887.7805	10.76	10.2	1059.3026	6.0265677e-07	8.7180479e-06	.40990305	.31731424	6.4819951	20.241451
348	Hungary	1994	1.8797399	2.053134	5.9846272	1.8066717		65.32959	113.30138	8852.98688822823	18647.8069501111			115.105219229913	10343355	5.5151	80.48050000000001	11.69999980926514	844.09515	467.00803	551.12744	1358.4808	15.470244	0	0	4.8344517	0	3241.0161	11.1	12.07	1395.2227	5.3320224e-07	7.7808891e-06	.40990305	.31731424	5.7395458	20.304695
348	Hungary	1995	2.0340414	1.9169416	5.9542441	1.7773209		65.214767	113.11356	9186.037562228379	18951.9373152021	51.7030718670816	25.8055407683017	114.945081237481	10328965	4.8508	79.65349999999999	50	879.23395	504.49438	530.63904	1358.5521	15.493111	0	0	5.8099165	0	3294.2224	10.73	10.88	1409.873	4.6963078e-07	7.7116629e-06	.40990305	.31731424	5.7283039	21.303028
348	Hungary	1999	2.2250991	1.8741457	6.0251155	1.711706		64.75235	111.98491	10873.2478627727	21138.075336889	52.9661407997872	27.5177515947091	114.003674832962	10237530	5.306	80.4713	9.399999618530273	995.08691	764.39874	536.64307	1378.2638	17.594856	0	0	5.8649521	0	3697.8523	11.21	11.17	1531.73	5.1828908e-07	7.8604216e-06	.40990305	.31731424	5.8109508	23.459808
348	Hungary	2007	2.4937027	1.7494683	5.8250375	1.3481669	4.3899999	67.046997	109.94989	19098.6263069875	29117.7885592344	55.8282959554886	26.701970460764	112.217163263029	10055780	4.6661	76.1657	24.60000038146973	733.97815	1516.7552	79.671982	1461.981	20.913895	10.954898	0	155.36037	0	3979.6155	11.68	12.28	813.65015	4.6402170e-07	7.5743205e-06	.40990305	.30203775	5.5913382	187.22916
348	Hungary	2010	2.2874081	1.6042777	5.2101731	1.1674596	4.48	68.095001	109.34776	21738.8965943079	27920.1284655046	56.6584293529587	25.1999038169527	110.460874848117	10000023	3.7117	67.68899999999999	5.511756896972656	623.82147	1161.5295	75.098892	1578.078	19.025053	53.069878	0	230.30327	0	3740.926	11.91	10.95	698.92035	3.7116914e-07	6.7688843e-06	.40990305	.31110618	5.0591455	302.39819
348	Hungary	2011	2.19488	1.5141649	5.0425143	1.199506	4.3000002	68.430283	108.99218	23029.4471782091	28522.0577157796	55.997679881865	25.1041043160322	110.148315475533	9971727	3.9161	66.965	4.613664150238037	651.04382	1079.0448	40.187889	1576.37	22.10334	63.295929	0	186.87369	0	3618.9194	11.87	11.56	691.23169	3.9272035e-07	6.7154865e-06	.40990305	.31112823	4.9085512	272.27295
348	Hungary	2006	2.6294167	1.710392	5.9232993	1.3506955	4.4899998	66.697655	110.12383	18383.6322203338	28992.2988693565	56.1094948127592	27.1918537084343	112.391139381765	10071370	5.5517	78.8276	6.400000095367432	696.02826	1308.5331	73.580132	1338.3629	18.892195	3.9773042	0	125.28509	0	3564.6589	11.63	11.18	769.6084	5.5123581e-07	7.8268995e-06	.40990305	.31298858	5.6905041	148.15459
348	Hungary	2005	2.7764134	1.6300253	5.9749784	1.3449336	4.71	66.34832	110.29645	17108.3405820025	27848.2765928544	55.2809904648673	27.1817757990873	112.566287244727	10087065	5.8762	79.6977	6.199999809265137	696.87561	1228.9631	64.525528	1372.9045	19.854008	.9927004	0	164.78827	0	3548.9038	11.62	10.53	761.40112	5.8254807e-07	7.9009806e-06	.40990305	.3130545	5.7513723	185.63498
348	Hungary	1998	2.1966653	1.8875458	5.9751678	1.6744393		64.902481	112.33468	10398.0292525261	20450.2515001337	52.1434061189231	28.0954336272068	114.32706013363	10266570	5.3108	79.95229999999999	17.89999961853027	931.68628	713.38318	599.35883	1359.5212	15.593076	0	0	5.847403	0	3625.3899	11.15	10.98	1531.0452	5.1729057e-07	7.7876348e-06	.40990305	.31731424	5.7586503	21.440479
528	Netherlands	2003	5.1805563	3.4489515	10.995654	2.2029159	4.3200002	78.793579	486.09613	34290.7550467807	56452.8674516292	67.15446270253889	20.0329772130953	480.607286729858	16225302	12.6065	225.2651	3.862176895141602	1647.489	3411.5483	365.8331	249.26254	4.3403926	81.847397	1.8601682	157.49423	0	5919.6753	10.51	10.52	2013.3221	7.7696552e-07	.000013883569	.63504744	.20633116	10.832424	245.54219
528	Netherlands	2008	5.0429401	3.3090239	10.586433	2.0796273	3.6800001	81.698875	492.93762	46714.3454301392	63678.4032793663	66.6428168936234	20.7836953534398	487.132494075829	16445593	8.4101	213.408	2.108318328857422	1426.4214	3849.1504	344.45523	253.32951	6.075048	258.79706	2.4300191	311.64996	0	6452.3086	10.68	10.61	1770.8766	5.1138926e-07	.000012976607	.63504744	.19959551	10.431591	578.95209
528	Netherlands	1990	4.9912596	3.2733736	10.830862	2.4013038		68.965431	446.41632	19190.2281769694	43128.3126671388	62.8650968679091	25.5031153869548	442.876481042654	14951510	12.4722	223.1857	9.131498336791992	1673.5198	2444.3694	323.86389	234.1991	6.0222621	4.0148416	0	44.832397	0	4730.8218	10	10.79	1997.3837	8.3417660e-07	.000014927302	.63504744	.20304893	10.665937	54.869499
528	Netherlands	1996	5.8379631	3.4723427	11.657468	2.2149549		73.810341	464.508	24554.9497106893	48095.966047504	64.5030408340573	22.9690124529395	460.026599526066	15530498	12.7624	246.9612	-1.015422463417053	1661.6665	3029.8708	334.00656	267.72006	5.1484632	28.316549	0	83.662529	0	5410.3916	10.1	8.41	1995.6731	8.2176371e-07	.000015901693	.63504744	.20304893	11.525261	117.12754
528	Netherlands	1991	5.5369654	3.3348889	11.296137	2.260582		69.578812	450.10541	20163.5596443119	43833.484142614	63.5156371286548	25.1560757717713	446.380272511848	15069798	12.5609	228.5574	8.099116325378418	1505.9902	2725.5366	351.57495	221.31277	6.6460295	5.9814262	0	49.180618	0	4866.2227	9.789999999999999	9.59	1857.5652	8.3351483e-07	.000015166587	.63504744	.20304893	11.132437	61.808075
528	Netherlands	2005	5.1268239	3.4382002	10.80621	2.0744174	4.1199999	79.955696	489.03052	37778.4864360065	58422.0134559296	66.8422156413956	20.2797936079201	483.408412322275	16319868	12.945	221.3494	4.622814655303955	1445.1014	3542.0359	367.11725	245.97472	5.534431	127.29191	2.4597471	323.45676	0	6058.9722	10.53	10.47	1812.2188	7.9320495e-07	.000013563185	.63504744	.20091997	10.639441	458.74286
528	Netherlands	2010	5.6151361	3.1286469	10.869165	1.9709165	3.99	82.861	498.10477	45306.3078054895	61518.5539798177	68.79002584670511	18.9533173048512	492.599881411207	16615394	8.280900000000001	219.241	-.0378929227590561	1359.4413	4533.2764	302.09805	238.91023	6.0178895	240.1138	3.6107337	423.65942	0	7107.1279	10.58	9.039999999999999	1661.5393	4.9838724e-07	.000013195053	.63504744	.20475513	10.7147	673.40186
528	Netherlands	1998	5.3272691	3.4995272	11.13149	2.1756859		75.484947	470.0639	27746.9871300647	51879.3802499545	65.8840692028903	21.6837749057211	465.260930094787	15707209	12.4285	237.1874	3.2698974609375	1681.0197	3247.5544	366.98761	242.32631	6.9962978	40.705734	0	99.856255	0	5685.4463	10.13	10.21	2048.0073	7.9126090e-07	.000015100544	.63504744	.20304893	11.002482	147.55829
528	Netherlands	1995	5.2790046	3.4018261	11.131464	2.30423		72.934914	462.28027	23464.7613766528	46720.2879342782	64.37284869346	23.341978959616	457.90894549763	15459006	12.7278	235.7779	.6348919272422791	1773.8451	2719.6799	319.81006	260.25027	5.8264985	20.716438	0	64.738869	0	5164.8672	9.92	10.29	2093.6553	8.2332588e-07	.000015251815	.63504744	.20304893	10.985061	91.281807
528	Netherlands	1993	5.4331155	3.3607721	11.109045	2.164705		71.292587	457.07355	21428.4829698518	44490.7561509675	65.10317525099831	23.8157865926311	452.913744075829	15290368	12.9785	230.7884	-4.333564758300781	1403.8342	2892.9082	347.5162	258.99792	5.9012184	11.146746	0	55.078037	0	4975.3823	9.73	9.59	1751.3505	8.4880236e-07	.000015093711	.63504744	.20304893	10.958592	72.125999
528	Netherlands	2000	5.1291971	3.4788563	10.706721	1.9795191	4.1300001	77.0504	476.94397	31887.8534610687	56016.8726843978	66.3686362621105	21.0997122897183	471.727280805687	15925513	12.0875	225.0733	4.404682159423828	1527.1268	3240.4272	337.12518	247.18323	8.8055086	52.204086	.6289649	125.16402	0	5538.665	10.35	10.86	1864.252	7.5900226e-07	.000014132876	.63504744	.20304893	10.587572	186.80258
528	Netherlands	1992	5.4022036	3.3809838	11.193285	2.2561643		70.444962	453.71982	20816.9375757306	44245.5255081376	64.4114568559274	24.2341101967277	449.767950236967	15184166	12.7149	227.4439	-.4763431251049042	1493.6615	2868.5164	326.7178	250.81369	7.9204326	9.9005404	0	48.182629	0	5005.7129	9.5	10.48	1820.3793	8.3737888e-07	.000014979018	.63504744	.20304893	11.039351	66.003601
528	Netherlands	2011	4.8779988	3.106528	10.038659	1.9044997	3.6500001	83.126984	500.47562	47004.1370739062	62318.1416200592	68.891165266542	19.3209585785648	495.049644128114	16693074	8.111700000000001	206.1432	2.510444402694702	1280.7256	4159.5142	318.53482	247.88235	3.5924981	305.36234	5.9874969	422.71725	0	6744.3164	10.57	10.87	1599.2604	4.8593205e-07	.000012349025	.63504744	.20399618	9.8890266	737.65955
528	Netherlands	2022	3.1884706	2.437633	7.1067019	1.356708	2.53	85.999176	531.76025	77152.22376133611	71324.03606131869	69.0713610110483	18.6563965305589	525.719691119691	17700982	7.6578	161.1661	71.42795733206945	842.63171	2718.626	293.78241	236.84781	2.8467288	1223.524	972.4425	557.38947	0	6848.0908		11.67	1136.4141	4.3262006e-07	9.1049242e-06	.63504744	.20412822	6.9828119	2756.2026
528	Netherlands	2013	4.6669636	2.8452895	9.7104645	2.0440841	3.6199999	83.658943	503.92078	49622.0519614799	61281.2887907524	69.3644666878015	18.6870743291059	498.795844464233	16804432	8.0585	201.1371	3.017028093338013	1459.0317	3324.1733	289.90915	171.33691	6.5214744	333.78091	24.307312	352.75244	0	5961.8135	10.58	9.800000000000001	1748.9409	4.7954609e-07	.000011969289	.63504744	.21175739	9.5563374	717.36218
528	Netherlands	2004	5.3027363	3.4477637	11.073761	2.162256	4.2800002	79.374634	487.83847	35965.5468021136	57391.3645213479	67.2590594330412	19.9551143492992	482.280183649289	16281779	12.7719	227.7127	3.183775663375854	1540.5005	3703.9929	355.64258	235.86018	5.5569153	115.46035	1.8523051	204.37099	0	6163.2368	10.22	10.26	1896.1431	7.8442901e-07	.000013985738	.63504744	.20241567	10.912756	327.24054
528	Netherlands	2001	5.2270083	3.4924793	10.952884	2.1155207	4.1399999	77.631462	480.62564	33262.9823809205	56887.4331963774	65.61401910378289	21.2866582046254	475.30154028436	16046180	11.6473	224.047	4.9632887840271	1594.3304	3364.488	350.40231	249.03592	7.5086207	51.934628	.62571841	147.04382	0	5765.3696	10.17	10.23	1944.7328	7.2586124e-07	.000013962638	.63504744	.20169912	10.835009	207.11279
528	Netherlands	2006	4.9857192	3.3476715	10.493947	1.9974731	3.95	80.536758	489.86658	41216.8840677591	60391.5442701666	66.43714124239931	20.4722492697176	484.185456161137	16346101	14.8897	217.7677	3.881190061569214	1454.1509	3500.0076	313.00385	212.5486	6.7378516	167.83376	2.4501278	316.67902	0	5973.4116	10.48	10.82	1767.1548	9.1090226e-07	.000013322302	.63504744	.20143221	10.330864	493.70074
528	Netherlands	2018	4.1727033	2.7317777	9.0718126	2.0164416	3.1600001	84.988838	517.41132	58819.2609142582	66758.26400398029	70.28235440565091	17.3241048530815	511.779744579745	17231624	7.7381	193.0893	2.944986581802368	1595.507	3333.9036	318.17581	203.054	4.04951	610.31903	214.62404	263.21817	0	6542.8511		11.43	1913.6827	4.4906389e-07	.00001120552	.63504744	.1898738	8.9209223	1092.2107
528	Netherlands	2020	4.1405783	2.3932385	7.7491956	1.1001853	3.05	85.520798	523.80994	62596.6302027524	64862.192212119	69.8215350848722	17.3794770859182	518.0130680130681	17441500	7.8295	170.5004	.527492996022812	437.06287	4159.5537	286.78668	234.59151	2.8678668	875.84656	491.55234	507.03885	0	6995.3003		11.66	723.84955	4.4890061e-07	9.7755583e-06	.63504744	.19717564	7.6340022	1877.3055
528	Netherlands	2017	4.2343726	2.7402282	9.3603554	2.2241259	3.3	84.722862	514.26593	56037.5679936057	65666.0036343403	70.3995812806898	17.1210117451832	508.8	17131296	8.0227	199.3462	1.563019871711731	1823.6547	3354.99	354.50266	197.59166	3.4869115	614.27759	127.85342	267.3299	0	6743.687		10.85	2178.1572	4.6830667e-07	.000011636376	.63504744	.19551244	9.1987267	1012.9478
528	Netherlands	2016	4.1702671	2.7650962	9.5676432	2.4785111	3.3699999	84.456886	510.97839	53162.2791598026	64267.7363924503	70.63796993786229	16.9640712326865	505.800831600832	17030314	8.269500000000001	203.0586	.598285436630249	2150.1343	3067.5327	342.78351	231.24747	5.8395824	477.09387	93.433319	286.72348	0	6654.7881		10.67	2492.9177	4.8557530e-07	.000011923362	.63504744	.19871888	9.4138746	863.09021
528	Netherlands	2014	4.0738683	2.7682846	9.2391014	2.2414293	3.3699999	83.924911	505.79272	49751.3092860822	62045.8564005806	70.3026846854015	17.6818782630222	500.593885425942	16865008	8.0177	193.0125	2.872806072235107	1739.4043	3038.7966	315.55826	241.23987	6.4881139	342.10056	43.057484	295.50412	0	6022.1494	10.46	11.59	2054.9626	4.7540445e-07	.000011444555	.63504744	.21277875	9.0835819	687.15027
528	Netherlands	2009	5.0392618	3.1056983	10.203367	1.9029953	3.77	82.279938	495.5184	44935.7457496481	61029.7299109958	68.37868331394711	19.5831938213792	490.079691669137	16530388	8.303699999999999	207.5742	1.801511645317078	1468.2938	4164.8022	249.15034	257.01187	6.0473385	276.96808	2.4189355	369.4924	0	6794.1851	10.66	10.45	1717.4442	5.0232939e-07	.000012557128	.63504744	.21022253	10.047956	654.92676
528	Netherlands	2007	4.8380589	3.2999275	10.454888	2.1499348	3.79	81.117821	490.9805	44205.0449836126	62601.620613428	66.7984424551403	20.4312954116655	485.23981042654	16381696	14.1253	217.9249	2.598557472229004	1520.3251	3722.1118	363.60904	256.23453	6.7109051	209.8683	2.4403291	244.03291	0	6325.333	10.4	11.06	1883.9341	8.6226117e-07	.000013302951	.63504744	.19895466	10.287921	463.05243
528	Netherlands	1997	5.4242511	3.4356844	11.145503	2.1470072		74.65966	466.9906	26055.5217276584	49881.8758960325	65.2123573013039	22.0391711302278	462.40077014218	15610650	12.6092	237.2337	4.539990901947021	1563.6685	3241.2209	357.00775	154.19153	5.7581897	30.070547	0	92.770836	0	5444.6885	9.960000000000001	10.1	1920.6763	8.0773060e-07	.000015196913	.63504744	.20304893	11.006943	128.59958
528	Netherlands	1999	5.1732602	3.5105143	10.717318	1.9121907		76.282364	473.42245	29316.2634775738	54134.3622705523	66.28671666551629	20.9961846323752	468.367535545024	15812088	12.38	226.7316	3.086647510528564	1386.2458	3234.7844	363.63657	242.21356	5.6917028	40.474331	.63241142	111.93682	0	5385.6157	10.08	10.86	1749.8824	7.8294528e-07	.000014339131	.63504744	.20304893	10.595965	158.73526
528	Netherlands	2021	3.9350419	2.405232	7.8781476	1.4091886	2.95	85.759979	526.59692	68573.5648786446	68573.5648786446	69.4429925410801	17.7061297739891	520.731927531928	17533044	7.769	174.7178	17.2592	834.2049	3239.1147	304.5419	218.83592	5.1423588	1028.4717	645.65167	623.93958	0	6899.9028		10.39	1138.7468	4.4310616e-07	9.9650579e-06	.63504744	.1995506	7.7494626	2303.2051
528	Netherlands	2015	4.0068326	2.7534244	9.571497	2.6615908	3.3800001	84.190903	508.08975	50970.348484391	63081.3941468901	70.5458576179068	17.4148103121536	503.116216216216	16939923	8.238200000000001	201.0111	1.834566235542297	2311.469	2688.2051	353.26337	239.42102	5.2813463	443.04626	65.136604	289.88724	0	6395.71		10.92	2664.7324	4.8631864e-07	.000011866116	.63504744	.2025252	9.4218483	803.35144
528	Netherlands	2019	4.2781315	2.7124219	8.6912413	1.5723398	3.03	85.254822	520.8631	62345.2538465432	67847.8542922542	70.25080534656109	17.1127557495056	515.143272943273	17344874	7.7861	187.4108	7.572058200836182	1018.818	4072.968	283.93286	225.18814	4.0315008	662.89398	311.0015	335.19052	0	6914.0244		11.29	1302.7509	4.4889919e-07	.000010804967	.63504744	.19044791	8.5628929	1313.1176
528	Netherlands	2002	5.1534271	3.380794	10.837755	2.1319685	4.1700001	78.212524	483.75415	34568.4593268108	56664.4134740418	66.7119373395559	20.5111940521097	478.345053317536	16148929	11.4457	222.7243	3.377055644989014	1618.6045	3442.7261	341.28329	243.50688	6.8505769	59.164074	1.2455595	180.60611	0	5893.9873	10.21	10.69	1959.8878	7.0875910e-07	.000013791893	.63504744	.20508577	10.666189	247.86632
528	Netherlands	2023	3.0057924	2.5007164	6.558991	.92848933		86.238365	537.34698	78305.2888358968	70673.9689450138	69.6471240606258	18.7469265145434		17877117	7.6149	150.7458	-22.05954498246339	479.61505	2616.5979	293.44495	227.03671	3.4055507	1644.3134	1200.4565	468.26321	0	6933.1333		11.68	773.06	4.2595795e-07	8.4323328e-06	.63504744	.20015919	6.434998	3316.4385
528	Netherlands	2012	4.6451859	2.9716988	9.7885675	2.0299156	3.7	83.392952	502.38025	47653.3401651371	61480.8125177766	69.0876469086887	19.3226704262327	496.884994068802	16754962	8.058	203.3032	2.804898500442505	1442.3339	3369.616	305.02887	232.94199	5.9575953	296.68826	11.319431	428.94687	0	6092.833	10.54	10.23	1747.3628	4.8093216e-07	.00001213391	.63504744	.21453384	9.6468	742.91211
528	Netherlands	1994	5.2021112	3.373105	11.089836	2.357769		72.12384	459.9169	22398.6756980917	45532.8044871385	65.08650039797401	23.3983147847503	455.65278436019	15382838	12.9154	232.7401	3.684388875961304	1570.7372	2836.5781	350.50046	258.64069	6.5148783	15.635708	0	59.936878	0	5098.5439	9.800000000000001	10.66	1921.2377	8.3959799e-07	.000015129855	.63504744	.20304893	10.932985	82.087463
703	Slovak Republic	2005	2.490303	1.7144077	7.9837704	3.2792003	7.1100001	55.97974	111.82716	16570.2574196157	23257.1408810899	54.8097720625407	32.0563158138445	111.700769230769	5372807	2.7033	52.2227	9.068437576293945	1030.4578	405.48703	225.0639	3297.8369	863.05493	1.8600322	0	5.5800967	0	5829.3408	8.91	8.09	1255.5217	5.0314480e-07	9.7198172e-06	.47993168	.19440883	7.483911	870.49506
703	Slovak Republic	2017	1.7738392	1.841843	6.6536226	2.6047134	4.3299999	59.447624	113.05414	30245.7825869757	35042.7332945016	59.7079238237781	28.0768009837999	113.128785357737	5439232	2.9931	47.5387	2.553272485733032	549.69116	307.01813	209.58125	2772.3552	794.20264	1.838432	93.760033	312.53345	0	5040.9805		9.41	759.2724	5.5027988e-07	8.7399658e-06	.47993168	.18196625	6.2203956	1202.3345
703	Slovak Republic	1990	2.3390326	2.4273844	11.68365	6.3785782		56.34198	109.52625	8632.67290608053	17520.9989978255				5299187	3.9492	75.2428	469.2000122070313	1425.5005	345.92145	427.65012	2288.4033	357.32547	0	0	0	0	4844.8008	8.16	8.949999999999999	1853.1506	7.4524638e-07	.000014198933	.47993168	.24083374	11.144995	357.32547
703	Slovak Republic	2014	1.6104524	1.6164986	6.2247519	2.5790203	4.3800001	57.961388	112.62862	29108.072180194	31888.757487154	57.8083495401784	29.8948137660441	112.700686356073	5418649	2.9329	43.4423	.1310245841741562	529.56207	298.9166	166.06477	2860.0044	776.81415	1.8451642	110.70985	262.01331	0	5005.9302	8.890000000000001	10.13	695.62683	5.4126036e-07	8.0171831e-06	.47993168	.19602919	5.8059711	1151.3824
703	Slovak Republic	2020	1.7401299	1.7436429	5.7111511	1.8063824	3.99	60.933857	113.45634	35327.9439165588	36201.4322222268	59.4854550464346	28.5377275498817	113.536335274542	5458827	3.1722	42.5163	2.60205619369746	340.86655	654.24384	144.77666	2829.5588	828.34235	0	120.95264	306.04684	0	5224.7876		9.949999999999999	485.64319	5.8111385e-07	7.7885416e-06	.47993168	.23786192	5.2901554	1255.3418
703	Slovak Republic	1997	2.4952264	1.5041103	8.2217703	3.8121512		56.280411	111.68326	10134.7236256942	17622.7535750269	59.0537793792889	26.995090903602	111.918731808732	5383291	2.7627	55.9855	13.27712249755859	1172.2327	434.22925	240.4102	2063.0549	756.63983	0	0	0	0	4666.5669	8.23	8	1412.6428	5.1319910e-07	.000010399865	.47993168	.24083374	7.8114882	756.63983
703	Slovak Republic	1998	2.566139	1.491567	8.1639757	3.5598538		56.193394	111.78754	10665.7089392657	18272.4950911768	58.0930201869462	27.9957420084661	112.06893970894	5390516	2.6443	54.9536	8.122631072998047	1091.0271	437.52789	346.29868	2120.614	794.9975	0	0	0	0	4790.4653	8.390000000000001	8.5	1437.3258	4.9054671e-07	.000010194497	.47993168	.24083374	7.6175599	794.9975
703	Slovak Republic	2007	2.1661997	1.7055484	7.6537957	3.2413213	5.6100001	55.97974	111.83338	21233.0373499779	28064.2039151309	54.0259934795585	33.4007648001191	111.738503118503	5374622	2.7157	51.6027	2.666414499282837	892.46185	301.20587	217.53758	2850.3	827.38654	1.8592956	0	87.386894	0	5178.1382	8.76	9.59	1109.9994	5.0528206e-07	9.6011772e-06	.47993168	.17828226	7.1130695	916.63275
703	Slovak Republic	2015	1.6526003	1.7595838	6.3702555	2.5454032	4.2800002	58.456795	112.73338	30156.0270992722	33507.7411975619	58.0921327972931	29.9318952287768	112.803148787488	5423801	3.1076	44.3451	-1.252571940422058	521.71198	294.96085	182.50702	2792.9104	713.43652	1.8435053	94.018768	306.02185	0	4907.4106		10	704.21899	5.7295614e-07	8.1760190e-06	.47993168	.19854884	5.9575872	1115.3207
703	Slovak Republic	2002	2.5520358	1.4816535	7.8278432	3.3267446	8.3800001	55.979736	111.84763	13291.7864712556	19748.9021971774	58.1907777604399	29.3177460076999	111.786112266112	5376912	2.5192	51.7417	6.812305450439453	958.10284	466.95883	213.94528	3339.4072	980.42755	0	0	27.905907	0	5986.7476	8.35	9.27	1172.0481	4.6852170e-07	9.6229396e-06	.47993168	.21104972	7.3604336	1008.3334
703	Slovak Republic	1994	2.1107411	1.5563456	8.1983347	4.1525698		56.480427	111.13082	8172.84858542871	14976.5547780443			111.150332640333	5346331	2.5981	55.9408	21.39999961853027	910.31458	410.20349	273.46896	2360.0747	816.66077	0	0	0	0	4770.7227	8.279999999999999	9.470000000000001	1183.7836	4.8595945e-07	.0000104634	.47993168	.24083374	7.8196564	816.66077
703	Slovak Republic	1992	2.2860637	1.6687297	9.2204895	4.8680739		56.611614	110.36624	7265.58370670405	13946.1424814919				5305016	2.6388	60.5791	164.6000061035156	1363.6628	164.09221	405.51526	2084.1597	365.90677	0	0	0	0	4383.3369	7.32	8.890000000000001	1769.1781	4.9741601e-07	.000011419212	.47993168	.24083374	8.8228674	365.90677
703	Slovak Republic	2019	1.7572438	1.874952	6.2069259	2.1418474	3.98	60.43845	113.36471	33985.6758419662	37194.15485409	58.6553990162234	29.1467840646082	113.43899750416	5454147	3.0995	44.5443	1.195721983909607	429.04825	562.89661	159.51794	2801.6484	799.42322	1.8335395	108.17883	309.86819	0	5172.415		10.36	588.56616	5.6828316e-07	8.1670514e-06	.47993168	.20960179	5.7740431	1219.3038
703	Slovak Republic	2013	1.9373915	1.640478	6.5842557	2.6158965	4.7800002	57.465969	112.5285	28075.4326236719	31078.1384435037	60.4707594132048	27.9562731617683	112.572637664282	5413393	2.9401	46.1916	3.099327325820923	566.97046	441.38745	177.2937	2903.1843	895.70251	1.8468094	108.96175	168.05965	0	5263.4067	8.94	9.06	744.26416	5.4311596e-07	8.5328365e-06	.47993168	.18933138	6.1937661	1174.5707
703	Slovak Republic	2018	1.7601697	1.8606164	6.6431408	2.589541	4.1399999	59.943031	113.21107	31509.8187291635	36415.7375868248	59.0323950532463	28.5930165310765	113.285586522463	5446771	3.2051	47.0644	4.01273250579834	552.62354	341.48828	209.29927	2724.5625	659.10913	1.8359586	106.4856	299.26126	0	4894.6655		10.28	761.92279	5.8844040e-07	8.6407890e-06	.47993168	.18960255	6.2103271	1066.6919
703	Slovak Republic	2012	1.905462	1.6668299	6.6539211	2.6755579	4.7199998	56.970562	112.41335	27022.7747321382	30894.2656699665	59.0349975688211	30.0711048440783	112.451734320413	5407579	2.7709	45.7986	3.802767753601074	630.39783	526.87201	199.65677	2863.5957	757.9563	1.8486738	77.644302	173.77534	0	5231.7471	9.01	9.26	830.05457	5.1241045e-07	8.4693356e-06	.47993168	.19027331	6.2478499	1011.2246
703	Slovak Republic	2001	2.7036948	1.4815375	8.0453825	3.4054689	8.6899996	55.97974	111.88422	12368.6582146251	18906.5729386595	57.5097503938808	29.9245857999101	111.826756756757	5378867	2.6878	52.041	11.06289482116699	1082.4973	502.18945	208.31563	3180.5332	916.96069	0	0	27.899414	0	5918.3955	8.35	8.52	1290.813	4.9969628e-07	9.6750855e-06	.47993168	.21453515	7.5907011	944.86011
703	Slovak Republic	1991	2.2767296	1.9711272	10.091489	5.4585776		56.651711	109.9173	7618.05375579105	14955.9317577548				5303294	2.888	65.21980000000001	155.3999938964844	1126.8447	401.49765	585.20178	2213.9187	267.03381	0	0	0	0	4594.4966	7.89	7.88	1712.0465	5.4456723e-07	.000012297979	.47993168	.24083374	9.7064342	267.03381
703	Slovak Republic	2011	1.9728041	1.622221	7.0480819	2.9993999	4.98	56.475151	112.27221	26201.6502820886	30468.7801763767	58.3282317364822	29.9295585244148	112.260522375645	5398384	2.9214	48.0971	5.563472747802734	657.08057	583.04333	216.55894	2852.2849	699.65198	0	74.037247	151.77635	0	5234.4331	9.039999999999999	9.140000000000001	873.63953	5.4116197e-07	8.9095365e-06	.47993168	.17458226	6.5944252	925.46558
703	Slovak Republic	2023	1.5330819	1.8860099	5.5706987	1.7177342		62.279785	114.76722	43625.3641875229	39207.1817838701	56.3764435973131	32.8619441534644		5426740	3.2665	44.7756	7.447677079698843	232.95117	410.68427	132.86844	3164.6848	798.93622	0	105.25941	265.73688	1.7255642	5112.8467		10.54	365.81961	6.0192673e-07	8.2509205e-06	.47993168	.26423278	5.136826	1169.9325
703	Slovak Republic	1996	2.4496107	1.5092778	8.2197037	3.8653169		56.339985	111.53028	9496.042446608149	16737.1473385657	57.1545326407605	28.3878947271665	111.712286902287	5373361	2.8444	56.7114	18.30848121643066	1099.2317	436.70663	326.59686	2099.5513	789.43127	0	0	0	0	4751.5176	8.4	7.13	1425.8286	5.2935212e-07	.000010554177	.47993168	.24083374	7.8242054	789.43127
703	Slovak Republic	2008	2.2373662	1.7676064	7.7245646	3.1470339	5.4499998	55.979736	111.8776	23714.1353570991	29544.0465088299	54.837861450192	32.9163890677556	111.834365904366	5379233	2.727	51.3578	9.647697448730469	867.76508	299.16525	213.68947	3103.1428	750.70038	1.8581693	0	96.624794	0	5332.9458	9	9.56	1081.4546	5.0694962e-07	9.5474206e-06	.47993168	.1750908	7.1520066	849.18335
703	Slovak Republic	2021	1.9492362	1.8604777	6.4703031	2.2188017	4.1399999	61.382507	113.20116	38356.0501231018	38356.0501231018	59.1007639347865	28.4917090829687	113.295486688852	5447247	3.2606	46.7825	.05602207	312.06284	802.185	207.42999	2887.499	781.9928	0	122.98946	337.76212	0	5451.9214		9.039999999999999	519.4928	5.9857757e-07	8.5882830e-06	.47993168	.22557357	6.0285158	1242.7444
703	Slovak Republic	2009	1.9769017	1.6514171	7.0193758	2.9542294	5.27	55.979736	112.0014	23065.3754765203	27880.3693659117	59.2772889220554	29.2871824292761	112.006778956124	5386406	2.3803	47.0334	-.2882853448390961	716.28265	365.56396	204.12201	2612.7617	810.92102	1.8556546	0	100.20535	0	4811.7124	8.98	9.24	920.40466	4.4190875e-07	8.7318704e-06	.47993168	.18220723	6.5825481	912.98199
703	Slovak Republic	2016	1.6776052	1.8239858	6.4421239	2.524467	4.2199998	58.952213	112.87889	29867.9803390081	34116.3993342467	59.4295223886459	28.6704533371343	112.953369384359	5430798	3.1196	45.2984	-.9667638540267944	515.53937	279.86423	198.85091	2719.4705	802.76843	1.841212	97.584229	318.52969	0	4934.4487		9.4	714.39026	5.7442753e-07	8.3410214e-06	.47993168	.19629516	6.0260582	1220.7235
703	Slovak Republic	2004	2.4478292	1.5362614	7.9836698	3.5090616	7.3899999	55.979736	111.81354	15167.9255343271	21842.9235730665	54.8778447629321	32.1708840398951	111.689812889813	5372280	2.8066	52.1303	7.314791202545166	1056.7576	450.23825	223.25864	3168.4124	762.80035	1.8604887	0	3.7209773	0	5667.0488	8.52	8.369999999999999	1280.0162	5.2242251e-07	9.7035709e-06	.47993168	.19421038	7.4931521	768.38177
703	Slovak Republic	2010	2.088171	1.7133386	7.1334305	2.9573076	5.2600002	55.979736	112.14241	25384.4911366354	29745.8752682127	59.1835880081695	29.956654996582	112.108876920838	5391428	2.6159	49.8354	10.12630176544189	659.69562	409.53018	216.81009	2699.9341	974.71887	1.8530777	3.7061553	122.30312	0	5088.5513	9.029999999999999	8.199999999999999	876.50574	4.8519615e-07	9.2434511e-06	.47993168	.17426327	6.7588172	1102.5813
703	Slovak Republic	1999	2.6036081	1.4425623	8.012496	3.4110608		56.090897	111.85641	10725.6433995967	18167.4684471471	58.565360841229	28.3721619272376	112.183367983368	5396020	2.3113	53.8178	9.88587474822998	1187.0614	567.4823	202.80515	2441.1042	831.68707	0	0	0	0	5230.1401	8.31	8.82	1389.8666	4.2833420e-07	9.9736098e-06	.47993168	.24083374	7.4572315	831.68707
703	Slovak Republic	1993	2.1924236	1.5290965	8.7107	4.6277308		56.560135	110.7801	7564.17448106839	14157.1599786252			110.713201663202	5325305	2.379	58.756	34.40000152587891	1080.4487	221.72687	405.87289	2159.0183	652.02734	0	0	0	0	4519.0942	7.77	8.19	1486.3217	4.4673499e-07	.000011033359	.47993168	.24083374	8.3492508	652.02734
703	Slovak Republic	1995	2.337676	1.5240941	8.2543488	3.9844434		56.363617	111.36115	8806.02930655644	15805.3897924519	57.0516299985665	27.5854806616251	111.476070686071	5361999	2.6562	55.9767	11.5	1205.6077	444.85989	239.25238	2138.3181	912.14972	0	0	0	0	4940.188	7.87	8.390000000000001	1444.8601	4.9537493e-07	.00001043952	.47993168	.24083374	7.8462133	912.14972
703	Slovak Republic	2000	2.5668118	1.3664106	7.6565366	3.2880578	8.5699997	55.979736	111.89582	11367.5695884816	18335.6561314857	57.225187835805	29.5100486010771	112.031600831601	5388720	2.503	51.4927	18.43049812316895	1037.8113	621.19885	141.35065	3066.9368	857.40332	0	0	0	0	5724.7007	8.699999999999999	9.66	1179.1619	4.6448878e-07	9.5556461e-06	.47993168	.24083374	7.2212801	857.40332
703	Slovak Republic	2022	1.6236355	1.889949	5.7645545	1.8135407	3.8299999	61.831146	113.83413	41111.7475259307	38638.4364624074	60.7648231082888	26.524042228654	112.973211314476	5431752	3.2193	45.4866	18.77239400533158	287.0582	372.11246	191.37213	2820.967	652.08282	0	115.17767	264.02267	0	4702.793		10.1	478.43033	5.9268172e-07	8.3742043e-06	.47993168	.24577579	5.3271251	1031.2832
703	Slovak Republic	2003	2.487915	1.4940138	7.8913078	3.5003011	7.9099998	55.97974	111.81668	14090.0727870002	20721.6816104668	56.3942388071508	30.7779711731675	111.689336936188	5373374	2.6555	52.4853	6.575864315032959	1108.965	446.56305	219.56017	3323.1733	647.51642	0	0	18.606794	0	5764.3848	8.66	8.69	1328.5251	4.9419600e-07	9.7676620e-06	.47993168	.20773385	7.4822302	666.12323
703	Slovak Republic	2006	2.3201151	1.6428125	7.9510803	3.4675848	6.4899998	55.979736	111.83014	18909.7761670032	25331.835910014	53.6189033144475	34.2253304669146	111.705904365904	5373054	2.8919	52.5513	5.304231643676758	987.49567	355.20087	225.02254	3349.3025	818.26379	1.8596904	0	74.387619	0	5811.5327	8.91	8.640000000000001	1212.5182	5.3822276e-07	9.7805269e-06	.47993168	.18359406	7.4305124	894.51111
705	Slovenia	1996	.82250303	4.0610895	8.0531054	2.8139734		50.680458	98.664009	14279.0210291904	25460.5164596109	52.5799414859057	29.8669847099583	98.7402184707051	1988628	.7336	20.8438	2.096884250640869	2240.4507	5.0234318	130.60922	2335.8958	1843.5995	0	0	0	0	6555.5786	9.699999999999999	8.289999999999999	2371.0598	3.6889756e-07	.000010481498	.71109402	.2439276	7.697566	1843.5995
705	Slovenia	2008	.92720097	4.3377132	9.0262175	3.2985811	4.5700002	50.751991	100.56618	29460.9414243515	41288.9728893449	56.0214422882231	29.7553678451099	100.332370372576	2021316	.7373	24.1957	6.855493068695068	2620.4045	235.9839	9.8326626	3082.5398	1976.3652	0	0	142.57361	0	8067.6997	10.35	10.22	2630.2373	3.6476237e-07	.000011970271	.71109402	.2458092	8.5634956	2118.939
705	Slovenia	2004	.95218766	3.6890759	8.3795128	3.3538771	5.0500002	50.751991	98.999969	22590.7921299544	34306.7383731307	54.981322445475	30.2634915340612	99.15650446871901	1997012	.9165	23.3534	.140251949429512	2599.2485	180.29469	25.04093	2734.4697	2048.3481	0	0	60.098232	0	7647.5005	10.01	9.109999999999999	2624.2896	4.5893566e-07	.000011694171	.71109402	.2375769	7.9951406	2108.4463
705	Slovenia	2006	.9495489	3.8481259	8.5758772	3.3431554	4.7399998	50.751984	99.475029	25576.5193167046	37548.8843826595	55.6205607130212	30.1134067265623	99.6458788480636	2006868	.8583	23.6763	3.498304128646851	2696.6934	183.75259	29.797718	2756.2891	1782.8967	0	0	54.62915	0	7504.0586	10.13	9.57	2726.491	4.2768133e-07	.000011797637	.71109402	.22973379	8.14083	1837.5259
705	Slovenia	1990	.87077922	2.6951187	7.5549488	3.567389		50.380005	99.221703	13481.8303652899	25351.4112234029				1998161	1.028	21.4272	15.08476543426514	1958.6814	0	493.44672	2326.2488	1485.3754	0	0	0	0	6263.7524	9.74	9.609999999999999	2452.1282	5.1447307e-07	.00001072346	.71109402	.2439276	7.133287	1485.3754
705	Slovenia	2020	.83226693	2.858865	6.1144848	2.0886648	3.4400001	55.748539	104.40645	41767.2579899958	42474.2252011013	57.1774558808323	28.9448814140077	104.408881428657	2102419	.6688	17.8252	-1.11389796088475	2058.8879	273.88876	9.4444399	2998.6099	2328.0544	4.7222199	174.72214	127.49995	0	7975.8296		10.61	2068.3323	3.1810976e-07	8.4784242e-06	.71109402	.27854216	5.7797966	2634.9988
705	Slovenia	2014	.72303218	3.3715391	6.5884333	2.1888273	4.0799999	52.75061	102.22041	30571.9753019832	37664.6510760809	56.3977533700188	27.773620382746	102.382323733863	2061980	.7058	18.599	-.8649734854698181	1812.1155	178.31987	24.097281	3069.9934	2935.0488	0	125.30585	120.4864	0	8265.3672	10.32	10.76	1836.2128	3.4229237e-07	9.0199710e-06	.71109402	.24882555	6.2833986	3180.8411
705	Slovenia	2000	.85814792	3.4187567	7.5770297	2.9288924	5.1999998	50.751991	98.665794	17887.7797417869	30063.1184691679	53.7987136396056	30.4454054896668	98.75496524329689	1988925	.9249000000000001	20.4166	.7733911275863647	2323.1919	146.14438	25.197308	2398.7837	1930.1136	0	0	35.27623	0	6858.707	10.07	10.49	2348.3892	4.6502507e-07	.000010265143	.71109402	.2439276	7.2057972	1965.3899
705	Slovenia	2018	.83134013	3.5372458	7.0163579	2.3156593	3.6600001	54.749233	102.77065	38620.2045436305	43371.980893317	56.5036144676369	28.0718729650095	102.992292564709	2073894	.6794	19.7888	3.724336624145508	2193.804	227.92769	9.4969873	2744.6294	2231.792	4.7484937	118.71234	123.46083	0	7654.5718		11.02	2203.301	3.2759630e-07	9.5418573e-06	.71109402	.24390884	6.6842451	2478.7139
705	Slovenia	2015	.76626521	3.3336031	6.6243477	2.2405653	3.9400001	53.250267	102.29728	31344.6289743058	38537.095252366	56.278935273132	27.6272123283146	102.446109241111	2063531	.7013	18.8395	-2.554661512374878	2104.894	192.22775	9.6113873	2715.217	1830.9692	4.8056936	129.75374	124.94803	0	7112.4268		10.67	2114.5054	3.3985435e-07	9.1297388e-06	.71109402	.24854594	6.3404336	2090.4768
705	Slovenia	2002	.86057961	3.6333075	8.3175964	3.4633772	5.1900001	50.751984	98.901688	20004.2990959715	31838.5472721912	54.2485529138735	30.0414822046327	99.0332671300894	1994530	.9291	22.9683	2.771990537643433	2671.6821	146.18637	35.286366	2787.623	1668.541	0	0	50.409096	0	7359.728	9.76	10.16	2706.9685	4.6582403e-07	.000011515645	.71109402	.2287261	7.9572644	1718.9501
705	Slovenia	2011	.85447347	3.7369347	7.9847488	3.0879881	4.4499998	51.251644	101.7438	28715.6339954963	38235.7231949866	58.1676012805429	26.5487234278155	101.898292465005	2052843	.6917	20.9896	8.715394020080566	2570.8596	237.23563	9.6830873	3011.4399	1723.5895	0	33.890804	121.03859	0	7707.7373	10.32	10.2	2580.5427	3.3694735e-07	.000010224649	.71109402	.2545988	7.6793962	1878.5188
705	Slovenia	2016	.81688368	3.5096371	7.0140996	2.4081042	3.9400001	53.74992	102.36829	33575.1775435758	39677.416855346	56.6168276408096	27.5997956172164	102.52417833383	2065042	.7095	19.5746	.8519263863563538	2397.1064	200.95502	9.5692863	2736.8159	2153.0894	4.7846432	129.18536	133.97002	0	7765.4761		10.14	2406.6758	3.4357654e-07	9.4790321e-06	.71109402	.24847561	6.7346249	2421.0293
705	Slovenia	1999	.84267735	3.7586975	7.779582	2.8077521		50.74649	98.386253	17006.7426541486	29133.2045769277	52.3073531173099	30.9793081217724	98.46300893743791	1983045	.8912	20.7123	-1.644032597541809	2255.4919	85.58786	70.484123	2366.2524	1882.933	0	0	15.10374	0	6675.853	9.74	9.529999999999999	2325.9761	4.4940987e-07	.000010444694	.71109402	.2439276	7.4091272	1898.0367
705	Slovenia	2022	.7893039	3.3277681	6.0048161	1.5638119	3.1500001	56.785149	105.04281	51079.1780691933	47064.1512498345	58.0693502952181	28.0098304707693	104.888460698039	2112076	.6473	17.1648	23.12298338062475	1476.5245	231.1492	28.303984	2646.4226	1485.9591	4.7173305	306.6265	122.65058	0	6302.354		11.1	1504.8285	3.0647573e-07	8.1269800e-06	.71109402	.28423628	5.6808839	1919.9535
705	Slovenia	1993	.74208885	2.9684353	7.1586452	3.1623824		50.607788	98.864296	12967.2668098484	22526.392417528			98.8950347567031	1991746	.7662	19.4316	5.696144104003906	2354.79	0	130.54272	1988.2662	1526.3458	0	0	0	0	5999.9448	9.34	9.15	2485.3328	3.8468761e-07	9.7560633e-06	.71109402	.2439276	6.8729067	1526.3458
705	Slovenia	1998	.82189536	3.788228	8.1004591	3.1215429		50.738232	98.330185	15992.4435924108	27695.0441987785	52.1258977312605	31.0588628142247	98.39270109235351	1981629	.8993	21.4004	-1.850008845329285	2504.6687	55.324005	70.412369	2534.8452	1735.162	0	0	0	0	6900.4121	9.69	9.49	2575.0811	4.5381856e-07	.000010799398	.71109402	.2439276	7.7316666	1735.162
705	Slovenia	1991	.88430703	2.5620589	6.9897065	3.1811402		50.525177	99.279709	12689.3908795719	23080.4617824999				1999429	.8764	19.9511	18.7092113494873	1819.2792	0	281.43546	2487.6882	1814.2535	0	0	0	0	6402.6563	9.539999999999999	8.609999999999999	2100.7146	4.3832515e-07	9.9783992e-06	.71109402	.2439276	6.6275063	1814.2535
705	Slovenia	2013	.79874617	3.4515181	7.3566623	2.7915778	4.3099999	52.250957	102.12366	29634.0657611471	36688.0832341172	56.9767649955258	27.136357331722	102.281678252234	2059953	.6965	20.2291	-.7795873284339905	2349.9619	246.09457	4.8253837	2557.4536	2234.1528	0	106.15845	125.45997	0	7624.1069	10.37	9.93	2354.7874	3.3811452e-07	9.8201754e-06	.71109402	.25653452	7.041842	2465.7712
705	Slovenia	2017	.85012895	3.5426383	7.0873375	2.3791654	3.8599999	54.249573	102.41979	36180.0384547623	41703.3045867771	56.5851812852398	28.0311742193249	102.610871929328	2066388	.703	19.9311	2.479662895202637	2296.9927	228.74614	9.5310898	2997.5276	1844.2657	4.7655449	133.43526	133.43526	0	7648.6992		10.2	2306.5237	3.4020715e-07	9.6453814e-06	.71109402	.24422722	6.7719326	2115.9019
705	Slovenia	2009	.87698591	3.719285	7.960535	3.0169487	4.4299998	50.751991	101.08833	27214.4653147546	37811.5784460832	58.1407454334313	27.3824377206038	101.245371243634	2039669	.7297	21.9375	-5.355982303619385	2507.8486	288.42703	14.665782	2806.0527	2302.5278	0	0	92.883286	0	8012.4053	10.36	10.07	2522.5144	3.5775412e-07	.000010755421	.71109402	.27462137	7.6132197	2395.4111
705	Slovenia	2003	.94578528	3.5925391	8.1666079	3.2544	5.1199999	50.751991	98.947624	20918.2432608605	32835.9937454642	54.9031706496739	30.2933302648589	99.0929990069513	1995733	.907	22.7855	4.323266506195068	2568.5969	185.98451	30.159651	2618.8628	1487.8761	0	0	60.319302	0	6951.7993	10.16	9.699999999999999	2598.7566	4.5446961e-07	.000011417108	.71109402	.24649677	7.7927246	1548.1954
705	Slovenia	2005	.96559596	3.7748928	8.481144	3.3304887	5.04	50.751991	99.16658	23682.3710849153	35567.3044432774	55.5385754578261	29.8114014464119	99.3284011916584	2000474	.9243	23.547	.351421058177948	2628.7175	169.59467	24.940392	2932.9902	1725.8751	0	0	54.868862	0	7536.9868	10.27	8.76	2653.658	4.6204050e-07	.00001177071	.71109402	.22927511	8.0709772	1780.744
705	Slovenia	2023	.74132973	2.8734508	5.3477349	1.3922292		57.303448	105.20018	53952.2047300024	47868.3858574849	57.74956134939	29.7010805373138		2120461	.6253	15.9935	2.689846910860439	1504.9435	202.86072	28.306147	2660.7778	2339.9749	4.7176909	325.52069	113.22459	0	7180.3262		11.31	1533.2496	2.9488871e-07	7.5424637e-06	.71109402	.32753012	5.0070095	2783.438
705	Slovenia	2001	.87965244	3.6619604	8.1938353	3.2608266	5.3600001	50.751984	98.807976	18765.4481075968	30864.8598180604	54.3008489430767	30.5980485599949	98.9106256206554	1992060	.9135	22.22	3.933406114578247	2481.7288	151.32492	65.574127	2653.2305	1916.7823	0	0	35.309151	0	7303.9497	9.83	9.449999999999999	2547.303	4.5857053e-07	.000011154282	.71109402	.2412083	7.8024392	1952.0916
705	Slovenia	1995	.7705723	3.5502841	7.7232647	3.0533991		50.615986	98.729218	13628.1980782251	24724.2295890696	52.7221006692923	29.3379548153648	98.8019860973188	1989872	.7825	20.1872	2.375061273574829	2310.2634	5.0223117	130.58009	2400.665	1632.2512	0	0	0	0	6478.7822	9.33	9.199999999999999	2440.8435	3.9324138e-07	.000010144974	.71109402	.2439276	7.3742557	1632.2512
705	Slovenia	2010	.92045254	3.728915	8.050477	3.073303	4.4899998	50.751991	101.53582	27582.4977417186	38065.7358269372	58.6420215397293	26.3518668029855	101.685826607499	2048583	.6925	22.0573	-.1450135111808777	2571.3389	267.34146	4.860754	2751.1865	2197.0608	0	4.860754	106.93658	0	7903.5859	10.43	9.09	2576.1997	3.3803855e-07	.000010767101	.71109402	.26684904	7.7226706	2308.8582
705	Slovenia	1994	.76404768	3.255749	7.361444	3.0002339		50.626099	98.73716	13965.8840410834	23753.9487862076			98.780685203575	1989443	.7417	19.2724	1.833836317062378	2314.8918	0	135.57933	2314.8918	1707.2953	0	0	0	0	6472.6582	9.699999999999999	10.43	2450.4712	3.7281791e-07	9.6873346e-06	.71109402	.2439276	7.0200305	1707.2953
705	Slovenia	2019	.84142709	3.3831677	6.7387319	2.174556	3.48	55.248886	103.46412	42373.2506369279	44580.7769847249	56.5174939998697	28.5562740977565	103.711934605987	2088385	.6751	19.137	3.111259937286377	2120.3035	255.57231	4.7328205	2754.5017	2120.3035	4.7328205	141.98462	118.32051	0	7520.4517		11	2125.0364	3.2326415e-07	9.1635402e-06	.71109402	.24818091	6.3991508	2385.3416
705	Slovenia	2007	.93628848	3.7769213	8.6107454	3.4463387	4.4899998	50.751991	100.02334	27469.0412988567	40005.2471150627	54.9677820668108	30.5983193876711	100.204667328699	2018122	.8071	23.5833	4.028957366943359	2708.5403	222.41663	14.827775	2817.2771	1616.2274	0	0	54.368511	0	7433.6577	10.21	10.36	2723.3682	3.9992628e-07	.000011685765	.71109402	.22534686	8.1595488	1670.5959
705	Slovenia	1997	.78949332	4.1312323	8.3185825	3.034585		50.719761	98.54567	15253.3050503588	26813.1936289842	52.7943458309031	30.6280114262613	98.6075471698113	1985956	.7744	21.5652	-.6896612048149109	2367.0352	5.0255523	175.89433	2522.8271	1552.8956	0	0	0	0	6623.6777	9.57	9.140000000000001	2542.9294	3.8993815e-07	.000010858851	.71109402	.2439276	7.9553108	1552.8956
705	Slovenia	2012	.82015651	3.6336577	7.6753354	2.9183598	4.3800001	51.751297	101.96828	28786.7105517686	37043.0647295409	57.688460637012	27.0724390429475	102.114049151928	2057159	.6991000000000001	20.3716	1.373534560203552	2483.8535	256.11719	9.6648006	2672.3176	1884.6361	0	77.318405	130.47481	0	7514.3823	10.13	10.24	2493.5183	3.3983761e-07	9.9027829e-06	.71109402	.25348857	7.3721738	2092.4292
705	Slovenia	2021	.87290925	3.0869043	6.1789403	1.8880049	3.26	56.266846	104.9567	45914.0572392406	45914.0572392406	57.8342881675031	28.1735361942182	104.689964442502	2108079	.6599	17.9711	11.07685	1816.5449	245.35152	33.028091	2694.1487	2222.3188	4.7182989	212.32344	127.39407	0	7355.8276		9.9	1849.573	3.1303381e-07	8.5248703e-06	.71109402	.2806316	5.8478184	2566.7546
705	Slovenia	1992	.74047315	2.4595814	6.9558806	3.4162691		50.570637	99.114288	12287.4773672495	21851.447546635			99.13098311817279	1996498	.7429	18.8647	7.470188617706299	2330.0847	0	155.67375	1993.6285	1717.4331	0	0	0	0	6196.8203	8.92	9.869999999999999	2485.7585	3.7210154e-07	9.4488951e-06	.71109402	.2439276	6.6163235	1717.4331
724	Spain	2016	1.2336715	3.0009577	5.5555286	.97741574	2.78	79.363403	93.51532	37591.7431945534	44249.9767660477	68.1684323760182	19.7937250159622	93.04926295729879	46484062	20.5979	341.6246	-4.238033294677734	783.89063	1136.7814	391.1922	1261.5841	783.24512	1052.2167	293.50174	122.43584	0	5824.8477		14.4	1175.0828	4.4311747e-07	7.3492847e-06	.71022725	.2904166	5.2120452	2251.3994
724	Spain	1990	.3086184	3.1025109	5.8890762	2.0418785		75.254356	78.211578	13666.5379883416	31773.2267474318			77.82180442095149	38867322	20.3162	297.7363	8.199999809265137	1536.132	38.827576	247.10793	1395.4785	654.92603	.25713626	.25713626	13.885358	0	3886.8716	13.87	14.05	1783.2399	5.2270644e-07	7.6603246e-06	.71022725	.22402149	5.4530077	669.32568
724	Spain	1996	.52908671	3.5297823	6.2935877	1.8057673		75.736359	80.517624	16964.935227861	34232.3786878311	59.8554850637903	28.1145566177042	79.8691574563511	39889852	21.2956	320.9942	3.831655979156494	1348.6188	169.76495	372.53281	1408.3741	994.83771	9.0007925	.50004405	27.002378	0	4330.6318	13.69	13.56	1721.1516	5.3386009e-07	8.0470145e-06	.71022725	.22402149	5.8646364	1031.3409
724	Spain	2012	1.3840895	2.8643727	5.9138956	1.3452826	3.1300001	78.051796	94.086754	31869.7839822219	41034.0481580659	68.79814356483431	20.7992748782776	93.5068371284061	46773055	19.5407	367.7986	5.06348991394043	1177.8146	1567.9242	366.36942	1314.6953	439.51495	1058.0442	256.00946	106.51021	0	6286.8823	14.09	13.92	1544.184	4.1777685e-07	7.8634721e-06	.71022725	.30585369	5.5937448	1860.0789
724	Spain	2023	1.2685411	2.7736456	4.6255174	.2828722		81.544785	95.874222	53229.9220217947	47341.171810559	68.66291936857451	20.1164100688503		48347910	18.5477	285.3839	-15.78456275911426	82.07135	1330.8186	225.80142	1195.2955	421.08917	1349.5476	948.66071	123.31747	0	5676.6021		15.16	307.87277	3.8362981e-07	5.9027143e-06	.71022725	.31836706	4.3250589	2842.6147
724	Spain	2003	1.2063718	4.1934695	7.912497	1.9830637	3.5799999	76.570236	85.05838	25060.5153765741	42223.1302040484	59.8832914114289	27.4144338425007	84.5088139260031	42187645	22.9298	422.196	2.886516332626343	1769.584	932.26965	605.48987	1465.2997	958.55414	285.81393	.47359395	75.301437	0	6092.7861	14.07	14.27	2375.0737	5.4351932e-07	.000010007575	.71022725	.24183336	7.382905	1320.1431
724	Spain	2011	1.4473896	3.1068985	6.0385685	1.1535673	3.04	77.7239	94.046165	32015.5752000401	42271.8346744366	67.9189474964676	21.8871702738867	93.5078358806114	46742697	19.2902	374.8281	7.229995727539063	941.16681	1829.9039	359.51797	1235.2012	654.83636	918.48285	201.15887	98.653458	0	6238.9214	14.15	14.44	1300.6848	4.1268908e-07	8.0189657e-06	.71022725	.30585328	5.7078552	1873.1315
724	Spain	2008	1.7848556	3.7462673	7.2648177	1.2833169	3.21	77.160072	92.519386	33349.942580613	44926.3489707736	63.6271700202799	26.1869489550822	92.12932237369689	45954106	19.6303	426.9132	6.6417236328125	1059.6837	2627.9983	416.82492	1282.8896	508.19571	716.82574	56.127777	70.92115	0	6739.4668	14.26	13.76	1476.5087	4.2717184e-07	9.2899900e-06	.71022725	.26608676	6.8144398	1352.0704
724	Spain	1995	.47133917	3.5820138	6.6357403	2.1441581		75.786438	80.14814	16265.116191102	33501.731415403	60.3214711716664	28.3640298179938	79.5371816434406	39724050	20.2191	327.3541	5.641749858856201	1655.4243	94.18663	391.0629	1392.9575	579.68732	6.7814374	.50232869	25.367599	0	4145.9702	13.6	14.32	2046.4872	5.0898888e-07	8.2407032e-06	.71022725	.22402149	6.1975112	612.33868
724	Spain	1997	.68001747	3.5791528	6.5695791	1.863543		75.683418	80.890709	17899.1939251675	35312.0862996051	59.5391650015126	28.0994506436776	80.20460716001919	40057389	21.6945	344.1438	3.443284034729004	1559.7294	452.21448	398.70535	1376.3049	864.85712	18.417101	.49775949	36.336441	0	4707.0625	13.68	14.41	1958.4347	5.4158545e-07	8.5912689e-06	.71022725	.22402149	6.1227131	920.1084
724	Spain	2006	1.6559293	4.1042852	8.0467863	1.7440817	3.4200001	76.924133	89.438522	30755.2987888646	44572.681557218	60.0821313145787	26.8985528012609	88.9761493446631	44397319	21.2133	445.0602	6.521553516387939	1502.3809	2038.8168	585.28467	1353.5835	584.38428	524.50513	2.701314	62.355331	0	6654.0117	14.21	14.35	2087.6655	4.7780588e-07	.000010024483	.71022725	.26720989	7.5042963	1173.946
724	Spain	2005	1.5676438	4.2710614	8.3791752	1.9965395	3.5699999	76.806168	87.964615	27629.7077024966	43570.7652469524	59.8643281809934	27.1317779343664	87.46549720491289	43653155	21.4788	452.7822	5.324462413787842	1809.7592	1808.6146	722.89642	1317.1458	420.96469	484.83047	1.1445479	60.661041	0	6626.0166	14.12	13.75	2532.6555	4.9203317e-07	.000010372268	.71022725	.2518785	7.8352447	967.60071
724	Spain	1994	.38164985	3.4413068	6.3235168	2.0808747		75.690422	79.759911	15572.1275852191	32746.9287960544			79.1869053339741	39549108	19.2829	311.5441	4.807424068450928	1553.8667	81.76918	277.86377	1395.8806	712.70416	4.2903581	.25237399	16.151936	0	4042.7791	13.55	14	1831.7305	4.8756851e-07	7.8773992e-06	.71022725	.22402149	5.9038315	733.3988
724	Spain	2009	1.5799215	3.4530938	6.3578978	.96667266	3.0699999	77.27803	93.320045	32201.4773527814	42852.2209054726	66.68459165509459	24.7821508122163	92.9750651746681	46362946	19.6529	388.3204	1.294098019599915	774.46033	2323.8123	436.07877	1137.8593	569.57666	822.12268	130.69421	75.267799	0	6269.8721	14.15	14.28	1210.5391	4.2389240e-07	8.3756631e-06	.71022725	.28892502	5.9996881	1597.6614
724	Spain	2020	1.3475364	2.4917748	4.4430604	.30046138	2.6700001	80.675011	95.409782	39322.6743086402	41547.9814040086	68.3951846151394	20.1193927811735	94.81538374892401	47365655	20.6398	290.3876	-3.54274492967936	116.54469	1472.4321	255.89157	1230.8976	644.16272	1191.6272	436.40915	129.63484	.63339502	5478.2334		14.77	372.43625	4.3575454e-07	6.1307628e-06	.71022725	.32232845	4.1397724	2401.8337
724	Spain	2018	1.3131907	3.0174742	5.7034221	1.0209942	2.77	80.019203	94.235809	41001.3588703988	46309.6259209436	68.1207909749925	19.7385743840512	93.6697920792501	46797754	21.0893	348.2492	2.365603923797607	797.9989	1239.527	350.91434	1191.8693	733.67175	1087.578	272.26849	126.30351	0	5800.1313		14.11	1148.9132	4.5064769e-07	7.4415793e-06	.71022725	.30518901	5.3516588	2219.8218
724	Spain	1992	.36961648	3.3750155	6.3016186	2.1727297		75.484642	78.882683	14845.3959204571	32641.0826976006			78.403181563351	39157685	18.5988	313.7045	6.699999809265137	1638.1714	43.619949	391.30411	1422.8776	482.62537	2.5508742	.25508741	14.539983	0	3995.9443	13.24	13.45	2029.4755	4.7497190e-07	8.0113141e-06	.71022725	.22402149	5.9173617	499.97131
724	Spain	2019	1.5005387	2.9519434	5.282928	.49856266	2.6400001	80.347107	94.920792	44027.4932307597	46880.1637671287	68.2703336497276	19.9779055762497	94.3508089023978	47134837	20.6087	329.7538	-1.237797975540161	272.85434	1776.0994	309.98462	1238.0288	523.00623	1180.7422	320.3811	118.18031	.42434579	5739.7012		14.37	582.83899	4.3722864e-07	6.9959679e-06	.71022725	.30136889	4.9510446	2142.3098
724	Spain	2014	1.1611986	2.7804224	5.4405065	1.1588603	2.8599999	78.707603	93.490158	33746.320526221	41321.490912675	68.7044311125955	19.8695989889783	92.92273645069071	46480882	19.7079	337.5087	1.335933923721313	942.86938	1017.3347	339.82898	1233.4136	843.0083	1119.3479	294.20279	116.43285	0	5906.4385	14.21	14.51	1282.6984	4.2400012e-07	7.2612370e-06	.71022725	.30307835	5.1004815	2372.9919
724	Spain	1993	.3573229	3.242465	6.047904	2.0793378		75.587128	79.34549	14962.7231239705	32137.3138422829			78.8107920871376	39361262	19.016	298.8809	5.800000190734863	1583.4384	30.440983	261.53879	1422.1013	619.474	3.0440984	.25367486	14.713142	0	3935.0044	13.46	13.03	1844.9772	4.8311460e-07	7.5932753e-06	.71022725	.22402149	5.6791258	637.48492
724	Spain	2001	.96906286	4.1070757	7.5598183	1.9662261	3.55	76.334312	82.535141	22954.8204911252	41224.2923920662	59.4941494354869	27.9885528091555	81.9433763941266	40850412	22.4557	394.7261	3.382987976074219	1715.306	570.22272	645.16211	1555.175	998.13385	165.01309	.48820439	39.788658	0	5689.2896	14.1	14	2360.4683	5.4970559e-07	9.6627200e-06	.71022725	.23968026	7.0423646	1203.4238
724	Spain	2004	1.3585548	4.2465692	8.1650381	2.0207701	3.6199999	76.68821	86.515182	26163.3046245452	42793.3902509502	60.126223898593	26.9674522329282	85.9848050803317	42921895	22.3961	438.475	3.496448516845703	1841.2618	1290.9781	658.99011	1480.691	723.46918	365.45901	.4655529	77.514557	0	6438.8296	14.19	13.85	2500.252	5.2178729e-07	.000010215649	.71022725	.24488057	7.6258941	1166.9083
724	Spain	2002	1.0783544	4.1651978	7.9498229	2.1773541	3.5599999	76.452271	83.555893	24377.8417076394	41766.0378203439	59.8999125034679	27.7644102520327	83.0225192369349	41431558	22.3295	412.2859	2.269161939620972	1957.1986	780.9024	726.89746	1519.3724	511.6008	225.1815	.48218736	62.44326	0	5784.0786	14.04	13.96	2684.0962	5.3894905e-07	9.9510116e-06	.71022725	.23900013	7.4209061	799.7077
724	Spain	2022	1.4113264	2.8247054	4.9062338	.37366998	2.53	81.254852	95.707741	50496.6017551546	46675.9118515112	67.9399604987955	20.930906380107	95.57298272167979	47759127	19.2709	304.8863	29.41646520450835	165.26968	1810.397	245.80185	1231.953	369.85925	1301.5514	751.07288	142.9814	.42053354	6019.3071		15.16	411.07153	4.0350193e-07	6.3838334e-06	.71022725	.31468597	4.6097016	2565.4648
724	Spain	1998	.70074254	3.765414	6.7537036	1.8084755		75.693542	81.278152	19081.5765441881	36679.0942312003	59.2763324867386	27.8841671181639	80.5372196860484	40223509	22.2089	353.6058	1.465933799743652	1525.6791	401.61182	488.57404	1461.5104	842.1214	33.447006	.4955112	37.906609	0	4791.3457	13.82	13.94	2014.2532	5.5213729e-07	8.7910230e-06	.71022725	.22402149	6.274632	913.97052
724	Spain	2017	1.3341216	3.0112226	5.8371739	1.1435871	2.8399999	79.691307	93.787125	39806.4420431184	45424.7885584595	67.98416100866309	19.9047199031815	93.2709101549633	46593236	20.9361	355.273	3.930671691894531	968.78412	1374.7161	370.08282	1245.9169	393.26663	1054.6501	309.11789	130.51645	0	5847.0508		14.69	1338.8669	4.4933776e-07	7.6249908e-06	.71022725	.28957742	5.4889312	1887.5511
724	Spain	2010	1.5717741	3.3376884	6.0404763	.77608973	3.0699999	77.396004	93.73085	31808.2179879539	42695.5274380958	66.4836210538043	22.985948966945	93.1519309613808	46576897	20.3023	375.2444	3.527857542037964	543.87994	2036.5975	383.48584	1331.0352	908.25592	950.55536	154.38203	86.101807	0	6394.2935	14.21	13.76	927.36578	4.3588778e-07	8.0564487e-06	.71022725	.30251151	5.6855521	2099.2952
724	Spain	1999	.79635781	3.9537787	7.2960796	2.0466895		75.852829	81.669197	19938.1786773173	38141.3168976997	59.1231801519382	27.9246088145662	80.8643180362005	40386875	22.439	377.9306	2.129180192947388	1815.6377	470.12701	663.50562	1451.5726	562.86987	67.583847	.73996913	39.958332	0	5071.9951	13.93	13.79	2479.1433	5.5560128e-07	9.3577582e-06	.71022725	.22402149	6.7968259	671.15204
724	Spain	2015	1.2124799	2.9203448	5.7994676	1.3246806	2.8499999	79.035507	93.417107	35220.9762033929	43032.8773459563	68.2307802691903	19.9230622051822	92.9526859210545	46444832	20.206	350.2353	-2.103507995605469	1106.3647	1130.7018	409.63712	1231.9265	606.05609	1062.2135	298.50525	124.05413	0	5969.459		14.52	1516.0018	4.3505378e-07	7.5408884e-06	.71022725	.29373494	5.4575052	2090.8289
724	Spain	2007	1.6615069	4.019187	8.0718184	1.8593073	3.3499999	77.042099	91.081505	32537.3435402735	45301.2843487805	61.3507049847755	26.2669355504802	90.6149005229308	45226803	21.869	462.1211	3.65970778465271	1608.9897	2095.2229	461.03745	1217.793	603.59216	609.33856	11.492783	64.094368	0	6671.561	14.05	13.78	2070.0271	4.8354070e-07	.000010217859	.71022725	.26476172	7.5400009	1288.5178
724	Spain	2021	1.4271067	2.7180674	4.7987103	.34084731	2.6600001	80.964928	95.522186	44277.8225378494	44277.8225378494	67.4549201359154	20.3165748530524	94.8822087969797	47415794	19.7989	308.5954	21.23588	102.34395	1505.6774	254.38577	1191.0646	623.96112	1306.886	570.68335	146.14548	.42116851	5701.5688		14.44	356.72974	4.1755919e-07	6.5082827e-06	.71022725	.31123924	4.4860215	2647.676
724	Spain	2013	1.2602347	2.7602744	5.3764381	1.0497259	2.96	78.3797	93.770721	32602.6024963074	40581.1142138274	68.78161403672981	20.0279432010078	93.2009456028468	46620045	20.053	339.5662	.9101499915122986	857.01788	1234.6724	339.88892	1217.2916	791.14301	1193.9027	281.095	124.45428	0	6039.4658	14.31	13.74	1196.9067	4.3013688e-07	7.2836951e-06	.71022725	.30215025	5.0702353	2390.595
724	Spain	1991	.34342271	3.2589223	6.1224174	2.1018562		75.401588	78.445259	14451.5917800344	32499.3481469347			78.0201345506968	38966376	19.9015	305.6652	7.599999904632568	1507.8058	34.87442	286.17538	1425.2355	698.77057	.25642955	.25642955	13.847197	0	3967.2217	13.76	13.43	1793.9812	5.1073522e-07	7.8443327e-06	.71022725	.22402149	5.7042012	713.13055
724	Spain	2000	.90573215	3.9851255	7.5590858	2.1531472	3.5999999	76.216347	82.083237	21577.59731368	39945.8971232689	59.1280620289112	28.0206433600126	81.29832464929861	40567864	22.86	396.603	4.42242956161499	1941.2566	495.31622	612.39545	1526.9386	693.63904	116.0974	.24544905	36.571911	0	5422.4604	13.99	13.87	2553.6521	5.6350024e-07	9.7762850e-06	.71022725	.22402149	7.0440049	846.55377
752	Sweden	1995	.23347571	4.9884634	6.7425933	1.2716892		83.824005	21.671019	23068.858633924	40390.8306004042	58.629488789313	26.5804464956892	21.669724311183	8826939	5.9282	80.5127	1	259.17691	97.048622	534.33832	7984.2476	7775.3071	11.417485	0	268.31088	0	16929.848	3.05	2.65	793.51526	6.7160312e-07	9.1212478e-06	.61502182	.3204307	6.4936285	8055.0356
752	Sweden	2006	.22557241	4.1921215	5.9178863	1.1778769	4.8200002	84.419632	22.295485	37679.7205412732	55381.3956879821	62.5756933248736	24.8427753652429	22.2922170365422	9080505	5.2515	71.4307		96.653122	65.899857	412.97244	7356.6211	6778.8989	107.63643	0	918.20459	0	15736.887	3.85	3.81	509.62555	5.7832688e-07	7.8663797e-06	.61502182	.31092626	5.595571	7804.7397
752	Sweden	1997	.25476792	4.8930907	6.6003432	1.2191739		84.037827	21.71821	24811.0300423005	42246.928156972	60.2303526674046	25.9606938606312	21.7166703859211	8846062	5.9756	80.41759999999999		228.20505	74.933006	519.98962	7939.4922	7840.7163	22.70697	0	314.49152	0	16940.535	2.89	3.19	748.1947	6.7550963e-07	9.0907797e-06	.61502182	.3204307	6.3670325	8177.915
752	Sweden	2007	.23608169	4.0580192	5.7928085	1.1778675	4.6399999	84.485222	22.461548	40814.2916498067	56745.0382580316	62.1977983491695	25.0247346814804	22.4581399750626	9148092	5.3239	68.931		70.927605	90.569092	320.811	7307.7256	7219.3394	156.04073	0	1073.7349	0	16239.148	3.46	3.69	391.73862	5.8196832e-07	7.5350140e-06	.61502182	.29639876	5.4719682	8449.1152
752	Sweden	1993	.23689695	4.8755755	6.6038055	1.2675008		83.70472	21.405207	20724.5561730328	37767.8826973798	60.2734429046406	23.8106429938186	21.4036613666677	8718561	5.9568	78.3201	6.699999809265137	239.53741	104.79762	460.6489	7070.9609	8596.8604	5.758111	0	249.90204	0	16728.465	2.71	2.45	700.18628	6.8323203e-07	8.9831456e-06	.61502182	.3204307	6.3799734	8852.5205
752	Sweden	2010	.36585793	3.8942921	5.6641927	1.1001573	4.6999998	84.681992	23.026186	41956.1290051562	55527.9398145933	62.9438121193367	23.859118785673	23.0228627359425	9378126	5.2567	68.2212		108.72205	310.17761	490.31509	6164.1138	7077.5923	371.99994	1.0659024	1299.335	0	15823.321	3.76	1.33	599.03711	5.6052778e-07	7.2745024e-06	.61502182	.34055445	5.3603072	8749.9932
752	Sweden	2021	.18247698	2.6836641	3.7090452	.67130721	3.49	87.233093	25.574503	62731.7006162929	62731.7006162929	64.5633496533133	23.055527700903	25.5740792575133	10415811	5.0008	53.9253	16.98293	.9553749	27.705873	263.68347	5060.6211	7059.2651	2603.3967	146.17236	1249.6304	0	16411.43		3.11	264.63885	4.8011623e-07	5.1772540e-06	.61502182	.35382235	3.5374482	11058.465
752	Sweden	2017	.18014139	2.9231286	4.2194505	.82670188	3.9100001	86.333977	24.69486	51474.1199115161	59883.6677647245	64.9976750564653	22.1637052639296	24.6929419766692	10057698	5.1653	56.4302	6.730000019073486	31.814867	32.809082	280.3685	6531.9893	6476.3135	1750.8119	22.866936	1201.0112	0	16327.985		3.23	312.18338	5.1356682e-07	5.6106478e-06	.61502182	.34594777	3.9299719	9451.0039
752	Sweden	1998	.25191545	4.8934197	6.6438551	1.255088		83.974884	21.73069	25895.3520282094	44016.1756077861	60.215087216659	26.0397623453422	21.7287291172454	8850974	5.8867	80.6187	4.199999809265137	231.06645	60.031967	514.23608	8334.25	8495.0898	36.24572	0	314.88467	0	17985.805	3.36	2.36	745.30255	6.6509062e-07	9.1084548e-06	.61502182	.3204307	6.400423	8846.2207
752	Sweden	1992	.22995631	4.915792	6.6429887	1.280972		83.485146	21.281313	20792.1041275876	38789.1260950366	60.1300703843181	24.1488438306634	21.2797009473911	8668067	5.7313	77.7362	1.399999976158142	208.32666	91.432251	396.97803	7353.9312	8602.7344	3.472111	0	232.63142	0	16889.506	2.94	3.44	605.30469	6.6119702e-07	8.9681125e-06	.61502182	.3204307	6.4267201	8838.8379
752	Sweden	1994	.23087816	5.0961342	6.8365178	1.2797822		83.833939	21.557831	21842.9447140329	39006.3031773357	59.5627377934131	24.7547122338442	21.556320191722	8780745	6.1472	81.3062	21.89999961853027	299.19296	98.584656	535.33765	8386.5742	6774.8296	8.024333	0	255.63232	0	16358.176	2.78	2.57	834.53064	7.0007729e-07	9.2596019e-06	.61502182	.3204307	6.6067944	7038.4863
752	Sweden	2009	.26706326	3.7324741	5.0801058	.79277086	4.4299998	84.616409	22.831003	40073.1481544863	52957.8847445447	64.6881865474823	22.3349962140709	22.8274214371936	9298515	5.1611	62.5017		54.830379	167.71645	274.15189	5608.8252	7079.5693	267.70126	1.0751054	1232.0708	0	14685.94	3.74	3.17	328.98227	5.5504563e-07	6.7216861e-06	.61502182	.32413477	4.7923083	8580.416
752	Sweden	2016	.22781339	3.0575612	4.3749504	.80960369	3.9000001	86.097977	24.364418	50289.7687144135	59608.087457127	65.2445345299237	21.9558674023311	24.362449750883	9923085	5.2022	57.1953	4.590000152587891	26.121931	68.318901	273.2756	6339.5918	6231.0854	1555.2596	14.065656	1154.3884	0	15662.107		3.5	299.39752	5.2425230e-07	5.7638626e-06	.61502182	.34084401	4.0949783	8954.7988
752	Sweden	1996	.25155365	5.2753377	7.1695747	1.4012756		84.032219	21.705469	23942.848428223	41014.0973720991	60.0460304837031	25.9634504066486	21.7042385016732	8840998	6.2454	85.75190000000001		420.01059	77.400322	907.17731	8453.709	5889.2539	15.935361	0	241.30687	0	16004.793	3.17	1.91	1327.1879	7.0641346e-07	9.6993463e-06	.61502182	.3204307	6.9281669	6146.4961
752	Sweden	2018	.18534221	2.8596663	4.1333666	.79531032	3.9100001	86.569984	24.983469	53122.438677218	60318.4607271017	64.992318918664	22.1851163555491	24.9814588688378	10175214	4.9777	53.6759	3.72469044947315	33.456993	37.393108	289.3046	6745.5205	6121.6455	1635.4567	40.345196	1171.9788	0	16075.102		3.76	322.7616	4.8919856e-07	5.2751616e-06	.61502182	.34516087	3.8403189	8969.4258
752	Sweden	2013	.24560626	3.2642817	4.7082291	.91077435	4.4099998	85.389992	23.57222	46098.2321368832	56360.7084199964	65.42433444047479	21.9848966910329	23.5684835040631	9600379	5.0637	58.7768	5.77503490447998	67.364944	88.092621	246.65935	6887.8066	6359.251	1019.8017	4.1455355	1186.6594	0	15859.781	4.04	3.4	314.02429	5.2744792e-07	6.1223418e-06	.61502182	.34018862	4.4206624	8569.8574
752	Sweden	2005	.20678863	4.277916	5.9664459	1.2128919	5.1799998	84.354042	22.17058	34198.3864576781	53205.8786720232	62.7684146407706	24.5821093005086	22.1671788927031	9029572	5.3017	70.96250000000001	3.900000095367432	71.809402	66.285606	387.77078	7996.2534	8042.6538	102.74269	0	827.46527	0	17494.98	3.82	3.53	459.5802	5.8714852e-07	7.8589001e-06	.61502182	.32023269	5.6975965	8972.8613
752	Sweden	2015	.20068499	3.1114089	4.4306774	.81863332	3.7	85.861984	24.060478	48785.1551864585	58975.9778926613	65.1916644315761	22.2836678486062	24.0582617728817	9799186	5.1649	57.39	4.599999904632568	39.596546	45.68832	234.53337	5721.1934	7646.1943	1656.9631	10.152961	1093.4739	0	16447.797		4.01	274.12991	5.2707441e-07	5.8566088e-06	.61502182	.33635888	4.1307273	10406.784
752	Sweden	2008	.20479611	3.8693295	5.5170517	1.1219339	4.6300001	84.550819	22.63743	41906.6990173542	55784.9313468367	63.0808968100076	24.1456604269774	22.6337796193202	9219637	5.1418	67.3556	3.4	55.258904	67.17749	375.97726	6922.5317	7483.7886	216.70158	0	1120.3472	0	16241.783	3.96	3.85	431.23618	5.5770090e-07	7.3056672e-06	.61502182	.2959615	5.1960597	8820.8379
752	Sweden	2011	.28768107	3.6116545	5.2079105	1.0023648	4.4499998	84.918007	23.200562	44332.5217389078	56853.8371571333	63.3980460668289	23.7338774871216	23.1973780115221	9449213	5.0963	63.6253		69.713028	166.88876	367.57779	6387.1924	7016.7222	645.37366	1.056258	1218.9218	0	15873.445	3.82	4	437.29083	5.3933593e-07	6.7333967e-06	.61502182	.33185509	4.9017005	8882.0732
752	Sweden	2001	.26950163	4.5161338	6.2767191	1.2299794	5.7199998	84.09169	21.842226	29949.2154477421	48396.4480128622	61.3799350766269	25.6801843181828	21.8391676529442	8895960	5.3714	75.39570000000001	3.299999952316284	211.31317	44.960247	437.23843	8105.2085	8886.3936	53.952297	0	424.87436	0	18163.941	3.36	2.69	648.55164	6.0380216e-07	8.4752737e-06	.61502182	.31336132	6.015615	9365.2197
752	Sweden	2023	.13154839	2.4039798	3.464577	.64351511		87.615334	25.906866	67198.0200377525	62721.8455255166	65.2205380627646	23.2510140537579		10536632	4.7753	49.1184	-9.781237849567258	.94232172	14.134826	259.13849	4560.8374	6225.9194	3271.7412	233.69579	1110.0549	0	15676.465		3.38	260.08081	4.5320934e-07	4.6616792e-06	.61502182	.32078058	3.1790433	10841.41
752	Sweden	2004	.24416089	4.4670196	6.2840152	1.3136466	5.46	84.288445	22.082291	33809.3854968014	51967.5521864668	62.4282598826114	24.746611729162	22.0786999155742	8993531	5.3647	76.1268	4.599999904632568	112.16909	86.625633	455.33987	8605.9229	6676.8374	95.510315	0	799.62122	0	16832.027	3.4	3.19	567.50897	5.9650654e-07	8.4646172e-06	.61502182	.31093127	6.024827	7571.9688
752	Sweden	2020	.13930732	2.5462303	3.5448945	.64215577	3.4400001	87.041977	25.421175	57489.2657196218	59572.4747686329	65.6685809019677	21.8123640454111	25.4209438224317	10353442	5.1492	52.0428	-.127425659990561	0	9.6441612	225.67337	4744.9272	6981.4082	2654.0732	101.26369	1078.2173	0	15795.207		4.61	225.67337	4.9734183e-07	5.0266181e-06	.61502182	.33861193	3.3276935	10814.963
752	Sweden	2003	.25294217	4.6000466	6.3953691	1.2892872	5.4899998	84.222862	21.995455	31791.5777659451	50079.2644218244	62.0951994559904	24.8948054414285	21.9920351490414	8958229	5.4658	77.42440000000001	8	318.02689	81.459526	631.59027	7523.2886	5974.4424	75.880104	0	503.26364	0	15107.951	3.62	3.15	949.61719	6.1014293e-07	8.6428245e-06	.61502182	.31800765	6.1422758	6553.5859
752	Sweden	1990	.18560381	4.9062686	6.7208395	1.3740016		83.100006	21.01368	20381.8091023435	40205.3940604047	57.7475671141025	26.7839190175431	21.0115414726333	8558835	5.8355	75.0942	3.400000095367432	126.33932	49.131962	216.4146	7975.7549	8481.1123	1.1698086	0	226.94287	0	17076.865	3.02	3.92	342.75391	6.8181009e-07	8.7738808e-06	.61502182	.3204307	6.4658742	8709.2246
752	Sweden	2019	.1732123	2.7748852	3.9724972	.7894423	3.73	86.805984	25.238111	57046.4463076951	61232.48485041	65.11677990592121	22.2925738902775	25.2378879395011	10278887	5.0861	53.3572	2.91784485736568	20.452045	28.243299	277.56345	6440.4463	6366.4297	1933.2052	66.22567	1269.9746	0	16402.541		3.51	298.0155	4.9481037e-07	5.1909510e-06	.61502182	.34438109	3.7375398	9635.835
752	Sweden	2012	.24748519	3.4382043	4.9070129	.90795732	4.52	85.153999	23.372978	45206.9864434727	56200.902261909	64.3017662448127	23.1052014331005	23.3696200002111	9519374	5.0875	60.8216		50.230305	96.27475	281.49902	6701.5601	8259.7461	750.31519	2.0929294	1275.6404	0	17417.359	4.01	2.59	331.72934	5.3443642e-07	6.3892435e-06	.61502182	.3369244	4.593647	10287.795
752	Sweden	1999	.24514978	4.6947999	6.3201432	1.1343402		83.94632	21.748096	27496.4398421297	45829.5999377493	60.8437952919532	25.6672159608567	21.7456682960193	8857874	5.7321	79.43000000000001	-1.700000047683716	253.13936	50.853889	475.76639	8271.1025	8101.5898	40.683109	0	305.12332	0	17498.258	3.13	3.12	728.90576	6.4711918e-07	8.9671630e-06	.61502182	.3204307	6.0742898	8447.3965
752	Sweden	2000	.2343675	4.5590124	6.1913505	1.1385869	5.46	84.026085	21.783501	29629.8986478258	47875.0844652579	61.1113878752403	25.9991946163842	21.7806145583158	8872109	5.732	75.6127	149.1000061035156	184.87119	54.108639	298.72479	6461.4731	8858.0352	51.854111	0	462.17795	0	16371.245	3.4	3.96	483.59598	6.4606962e-07	8.5225174e-06	.61502182	.3204307	5.9319668	9372.0674
752	Sweden	2022	.14779778	2.4789271	3.5733171	.65931177	3.24	87.42421	25.749355	66375.6164555727	63215.4363098276	63.7124393308271	24.0248816282995	25.7487256923983	10486941	4.9156	50.13	32.92861029599764	.94792581	14.218887	260.6796	4923.5264	6623.1577	3159.4368	187.6893	1241.7828	0	16411.439		3.9	261.62753	4.6873535e-07	4.7802309e-06	.61502182	.32442617	3.2860367	11212.067
752	Sweden	1991	.19912097	4.9009743	6.7020774	1.3748142		83.2463	21.157036	20688.1033531469	39474.6549317956	58.2298659201832	25.0840648891982	21.1552544473323	8617375	5.6444	75.1053	8.199999809265137	228.06158	67.48761	297.87634	8931.6357	7358.4771	1.1635795	0	216.42578	0	17101.127	3.08	2.99	525.93793	6.5500222e-07	8.7155659e-06	.61502182	.3204307	6.4749093	7576.0664
752	Sweden	2002	.27361315	4.5372171	6.3513112	1.2795452	5.7399998	84.157272	21.913458	30987.2674908129	49337.9339750844	61.5074818288565	25.4558102142511	21.9103563929565	8924958	5.5054	77.1296	2.200000047683716	265.51611	62.737991	505.26492	7630.5083	7434.4521	68.3396	0	468.29425	0	16435.113	3.28	3.22	770.78101	6.1685444e-07	8.6420123e-06	.61502182	.31133083	6.0903754	7971.0864
752	Sweden	2014	.21185443	3.1332486	4.4833899	.85507458	4.1900001	85.625992	23.807465	46841.4019746739	57085.3853654573	65.9159423193025	21.6085141016575	23.8034986523533	9696110	5.1092	57.3444	3.430000066757202	37.958424	43.08794	219.54333	6656.0605	6541.1597	1153.1154	5.1295166	1097.7166	0	15753.771	4.22	4.22	257.50177	5.2693298e-07	5.9141657e-06	.61502182	.33029166	4.2001777	8797.1211
958	Romania	2023	1.0547109	1.6962014	3.569303	.53885204		64.595329	83.094719	45777.0387317408	40303.8343457308	60.7333003438962	26.6873286907141		19059479	10.476	105.8524		407.18231	417.73889	16.588909	562.01215	919.93036	378.02603	104.56039	23.123932	0	2829.1631		11.9	423.77121	5.4964778e-07	5.5537930e-06	.35603321	.30027863	3.2897644	1425.6407
958	Romania	1992	2.0009103	1.5716885	5.764154	1.9723424		54.452515	99.584236	4512.01090152435	13194.3888078149	35.9301399854044	43.140051748159	99.3388128649874	22794284	12.0532	179.6788	180.3000030517578	804.35193	853.91125	197.36006	0	513.13617	0	0	0	0	2368.7595	8.789999999999999	9.73	1001.712	5.2878170e-07	7.8826251e-06	.35603321	.18527845	5.5449409	513.13617
958	Romania	2018	1.2718186	1.4475521	4.0636744	1.0544688	2.49	62.150043	85.178299	29586.4998309669	35067.2105924325	57.0503333314924	28.9118660009172	84.6399947844228	19473970	10.7925	119.0459	12.2	798.19336	536.54919	16.830914	580.4115	900.70892	322.33752	90.274902	22.441219	0	3267.7476		11.26	815.02429	5.5420134e-07	6.1130781e-06	.35603321	.25673953	3.7738395	1335.7625
958	Romania	2016	1.1748815	1.304734	3.8586328	1.1144549	2.7	60.979282	85.957062	23905.2501437249	30187.6537168467	55.1153784636175	30.1213847463155	85.6322453059805	19702267	10.6021	114.1701	-4.4	802.10852	487.4274	21.719563	570.26483	910.70636	332.86493	91.929314	26.770622	0	3243.7915		10.62	823.82806	5.3811573e-07	5.7947695e-06	.35603321	.25597131	3.5940704	1362.2712
958	Romania	2013	1.256357	1.1789966	3.917578	1.2556336	3	59.223145	87.199501	19678.1443799455	26940.5985776056	50.5530892890503	32.072608504292	86.8742903099596	19983693	9.8902	112.5432	4.1	844.19098	461.46448	10.963519	579.07312	745.51929	225.25047	20.930355	12.458544	0	2899.8508	10.42	10.65	855.15448	4.9491354e-07	5.6317517e-06	.35603321	.26463783	3.6909871	1004.1587
958	Romania	2001	1.3524832	1.5023381	4.516057	1.4557995	5.3299999	53.771858	95.27066	6520.62651699006	15847.519610494	45.2363631407411	32.337206984498	96.3474380740934	22131970	8.881399999999999	136.7188	39.20000076293945	903.76978	370.22443	248.1926	250.02766	684.47943	0	0	0	0	2456.6938	9.869999999999999	9.859999999999999	1151.9624	4.0129279e-07	6.1774349e-06	.35603321	.18260479	4.3106208	684.47943
958	Romania	2014	1.2208271	1.2416385	3.9609439	1.247576	2.8499999	59.808521	86.78775	20632.9794489756	28154.7373884737	50.9162586615439	32.5700211539755	86.5306806328234	19908979	10.1215	113.1285	2.3	888.18494	405.08435	13.002707	584.12164	940.19568	310.06454	81.016869	25.005205	0	3246.676	10.45	11.06	901.18762	5.0838872e-07	5.6822855e-06	.35603321	.25999826	3.7100415	1356.2823
958	Romania	2011	1.4263194	1.1919525	4.5479193	1.6792815	3.4400001	58.052383	88.151749	18803.8802157344	26149.4534700942	42.3345168458964	40.2099159620935	87.53324933744619	20147528	10.353	123.4392	9.300000000000001	1225.5021	413.44617	29.178617	581.09955	728.47632	68.742844	0	9.891057	0	3056.3367	10.42	9.949999999999999	1254.6807	5.1385956e-07	6.1267665e-06	.35603321	.24501587	4.2975531	807.11023
958	Romania	2010	1.3102622	1.1319379	4.125176	1.4370227	3.52	57.466995	88.806175	17356.7037093355	24901.6720895611	45.9961975955111	38.3073286489437	88.01074114322969	20246871	9.758599999999999	117.4293	7.6	1016.9552	357.0162	27.538439	571.42261	977.61456	15.244493	0	5.4093361	0	2971.2009	10.6	10.07	1044.4937	4.8198063e-07	5.7998741e-06	.35603321	.24643262	3.8792229	998.26843
958	Romania	2003	1.564744	1.3629733	4.8087034	1.6621451	5.3099999	54.593002	93.851662	7560.35126841151	17586.5922461312	45.25754803103	32.0484937285585	93.8218134377039	21574326	8.4009	140.7161	18.8	1086.5253	451.55505	168.98402	228.57065	617.28046	0	0	0	0	2552.9155	10.22	9.539999999999999	1255.5093	3.8939339e-07	6.5223867e-06	.35603321	.18540677	4.5898623	617.28046
958	Romania	2006	1.4937384	1.3469696	4.9592972	1.8176281	4.2800002	55.824715	91.42765	11556.5344950759	22353.4574991802	48.253514239885	32.9782770932418	92.15479606922339	21193760	8.6678	145.2284	11.9	1202.8079	565.77405	76.042336	269.25681	878.07373	0	0	0	0	2991.9548	10.25	9.699999999999999	1278.8502	4.0897888e-07	6.8524132e-06	.35603321	.21050969	4.6583362	878.07373
958	Romania	2002	1.4240025	1.4154521	4.5612593	1.5142432	5.2199998	54.182426	94.619156	7162.30757819372	17060.7850204424	45.6522724213001	33.3269850234614	94.5338495671466	21730496	8.066599999999999	136.5508	37.7	937.95331	414.25119	165.33101	254.46198	741.21857	0	0	0	0	2513.2161	9.869999999999999	10.48	1103.2843	3.7121103e-07	6.2838326e-06	.35603321	.18718085	4.3536978	741.21857
958	Romania	2004	1.4942745	1.4173498	4.8269043	1.6754146	4.6900001	55.003571	93.024872	8990.547354734441	19531.5133935014	45.1610886176413	31.8347873600822	93.2684695652174	21451748	9.3218	140.6296	19.4	1008.9579	491.32681	116.02077	260.69446	775.50726	0	0	0	0	2652.5071	10.05	9.68	1124.9786	4.3454733e-07	6.5556242e-06	.35603321	.17701043	4.587039	775.50726
958	Romania	2009	1.2429714	1.1977259	4.2633257	1.5705413	3.3699999	57.056427	89.43354	16632.0802727159	25760.3556553393	48.3819583982207	36.4231420350652	88.5311962096844	20367487	8.591799999999999	118.7893	4	1062.233	372.80765	44.951904	574.11401	758.80768	.48860767	0	.48860767	0	2813.8916	10.49	10.71	1107.1849	4.2183899e-07	5.8323003e-06	.35603321	.25831479	4.0112386	759.78485
958	Romania	1990	3.0726252	1.9127893	7.6961398	2.3913336		53.216999	99.702194	5276.73831483985	16316.0371769874	24.175311807903	45.8794731320667	101.163440156965	23201835	16.7444	241.3551	-33.40000152587891	810.11603	988.34161	517.59845	0	499.64456	0	0	0	0	2815.7007	9.75	10.13	1327.7145	7.2168427e-07	.000010402414	.35603321	.18527845	7.3767481	499.64456
958	Romania	2021	1.3102859	1.6046914	4.0144405	.80202365	2.4000001	63.745655	83.658356	37732.5554954853	37732.5554954853	59.7105322486708	26.0798594429787	83.1104789638387	19122059	10.8597	115.8364	15.2	553.06763	512.71283	17.590551	583.59241	900.73969	340.42889	87.952759	33.628998	0	3029.7139		10.29	570.6582	5.6791481e-07	6.0577368e-06	.35603321	.28704765	3.717001	1362.7504
958	Romania	2020	1.2882328	1.493791	3.8009787	.73174798	2.3900001	63.320808	84.285553	34386.011734517	35484.2507903109	60.1126801488441	26.4873422514377	83.7328320584145	19265250	10.7078	110.7665	-7.4	481.43097	486.57443	15.944829	589.95868	791.06921	357.47275	88.98243	28.289213	0	2839.7224		11.23	497.37579	5.5580904e-07	5.7495490e-06	.35603321	.28337571	3.5137718	1265.8136
958	Romania	2000	1.4046848	1.2784437	4.2339816	1.3402274	5.5100002	53.36129	95.819763	5848.82847523461	14852.8644783399	49.1808772014428	30.2634621400688	97.70132340777501	22442971	9.2174	130.7615	63.40000152587891	863.14331	410.58612	155.11032	249.08894	674.27368	0	0	0	0	2352.2024	10.14	10.62	1018.2537	4.1070319e-07	5.8263900e-06	.35603321	.18527845	4.023356	674.27368
958	Romania	2005	1.4405602	1.4075536	4.7783093	1.6756685	4.46	55.414146	92.199898	9602.166300303519	20569.9074968796	47.9286025784533	32.2658742760889	92.70234368205929	21319685	9.2796	138.6603	17.6	1038.7694	455.61725	96.717926	263.12967	958.1712	0	0	.47410747	0	2812.8796	10.21	9.380000000000001	1135.4873	4.3525972e-07	6.5038626e-06	.35603321	.19849101	4.5237823	958.64532
958	Romania	2022	1.1244619	1.6904135	3.8083065	.71221668	2.1199999	64.170494	83.304619	42217.9936036828	39380.2517863094	60.6610385404297	27.3352765482745	82.7907771210014	19048502	10.3653	110.9588	32.82727272727274	527.48651	474.58527	16.785975	564.11047	711.11487	354.54013	101.22451	33.063282	0	2782.9111		11.18	544.27246	5.4415301e-07	5.8250671e-06	.35603321	.29725051	3.527092	1199.9427
958	Romania	2012	1.3764108	1.2597682	4.4468966	1.5608974	3.29	58.637768	87.614738	19807.4162807531	26766.1309758768	49.4343903967501	34.4276463515754	87.201265107382	20058035	9.7607	120.7153	6.9	1137.2037	433.03131	25.822966	569.59509	599.39081	131.10123	.49659553	10.428506	0	2907.0703	10.4	10.53	1163.0267	4.8662292e-07	6.0183015e-06	.35603321	.25682336	4.1970763	741.41718
958	Romania	1998	1.5081728	1.5368698	4.7061148	1.4141674		53.580051	96.856979	5544.29197147193	14509.2751110999	43.5909283743653	32.2122152957358	98.0327714621717	22507344	9.323399999999999	143.7281	66.30000305175781	653.84424	458.4581	186.81264	239.60754	851.93787	0	0	.45123827	0	2391.1116	9.710000000000001	9.42	840.65686	4.1423812e-07	6.3858311e-06	.35603321	.18527845	4.4592099	852.3891
958	Romania	2008	1.53374	1.3319522	5.1609073	1.9617298	3.6099999	56.645859	90.04995	16782.1172988984	27038.2619456531	46.6274099654077	36.7743706646186	89.3339495432797	20537875	9.545199999999999	140.7526	9.9	1253.5492	481.61148	32.528194	545.2113	835.05219	0	0	.9709909	0	3148.9233	10.57	10.71	1286.0774	4.6476083e-07	6.8533186e-06	.35603321	.2171462	4.8274221	836.02319
958	Romania	1991	2.4972169	1.5907068	6.1996808	1.8720019		54.091759	99.736473	4791.92185894676	14332.2613676066	32.6421343981124	42.2387585643632	100.240368691711	23001155	12.1235	196.9778	43.29999923706055	683.37561	896.13702	268.35956	0	638.72205	0	0	0	0	2486.5942	9.26	8.99	951.73517	5.2708225e-07	8.5638221e-06	.35603321	.18527845	5.9599257	638.72205
958	Romania	1994	1.8675753	1.4372208	5.3155427	1.8013567		54.129112	98.905594	4992.06914816333	13962.0828701648	29.7099609771918	42.7328370033037	99.0379983442987	22730211	10.5313	165.7703	85.59999847412109	867.32623	732.12402	255.82368	0	576.59741	0	0	0	0	2431.8713	9.630000000000001	10.62	1123.1499	4.6331729e-07	7.2929502e-06	.35603321	.18527845	5.1061525	576.59741
958	Romania	1995	1.9481784	1.5074465	5.5507011	1.8637626		53.968002	98.477333	5425.40851613853	14862.4500416269	40.2701495282895	36.3900349512522	98.8464421107674	22684270	10.4413	170.4879	29.5	913.76532	708.73395	257.39868	0	740.68695	0	0	0	0	2620.585	9.460000000000001	9.42	1171.1641	4.6028811e-07	7.5156881e-06	.35603321	.18527845	5.3193874	740.68695
958	Romania	2019	1.1609858	1.5225254	3.9205754	.93626451	2.3699999	62.735428	84.759644	33638.6859861276	36635.4834578388	58.6186370264974	27.6280376520057	84.1952712100139	19371648	10.6229	117.1994	2.7	697.08313	458.40515	14.853353	577.7442	797.98358	346.74893	91.168854	25.609228	0	3009.5964		11.67	711.93646	5.4837358e-07	6.0500479e-06	.35603321	.26167926	3.6197758	1261.5106
958	Romania	2007	1.4984245	1.3527479	5.1934915	2.0159397	3.97	56.235283	90.710426	13703.2035735635	24327.1891652186	49.3464862197025	34.2821825497409	90.83901866109881	20882982	9.2347	143.0215	5.9	1209.9753	557.26355	56.883297	371.66971	769.85278	0	0	1.9282475	0	2967.573	10.13	11.03	1266.8586	4.4221176e-07	6.8487107e-06	.35603321	.2195292	4.8671122	771.78101
958	Romania	1996	1.937435	1.7014824	5.7310638	1.8574048		53.819973	97.97403	5743.5265373775	15487.7909776836	39.8403540662294	37.7951649586835	98.54916347159291	22619004	10.6935	174.3092	37.09999847412109	913.11072	745.38739	298.86868	62.004101	703.0105	0	0	0	0	2722.3813	9.789999999999999	8.880000000000001	1211.9794	4.7276617e-07	7.7063160e-06	.35603321	.18527845	5.4963222	703.0105
958	Romania	1993	1.9101415	1.4780413	5.3742337	1.773893		54.305149	99.279404	4695.96376188807	13414.354919064	32.7019684764272	39.0371235488476	99.20369563322581	22763280	11.7176	169.7825	502.8999938964844	840.16742	792.1955	242.05977	0	562.0188	0	0	0	0	2436.4414	9.19	9	1082.2272	5.1475888e-07	7.4586133e-06	.35603321	.18527845	5.162076	562.0188
958	Romania	1999	1.3766699	1.2403815	4.0166812	1.1770679		53.473083	96.340904	5596.44983213807	14477.3328614304	46.5998142450804	30.3919719045684	97.8747386759582	22472040	8.6539	126.4581	82.59999847412109	666.0918	382.95737	175.14401	235.94531	829.89233	0	0	0	0	2290.0308	9.92	10.07	841.23584	3.8509631e-07	5.6273529e-06	.35603321	.18527845	3.7941194	829.89233
958	Romania	2017	1.2332108	1.4126685	4.0203547	1.1006267	2.6199999	61.564667	85.576134	26943.4323722669	32851.0097498646	56.9119041977143	29.1130933187854	85.1387126216968	19588715	10.9333	117.6758	.4	851.82629	541.14825	15.229314	584.29803	735.57581	376.16403	94.421745	26.905119	0	3225.5686		10.64	867.0556	5.5814280e-07	6.0073262e-06	.35603321	.25780773	3.746506	1233.0668
958	Romania	1997	1.6049227	1.7837297	5.2729044	1.6595221		53.692455	97.407272	5563.04582847621	14779.2662909459	40.0182744381395	36.0026039113572	98.2615692937742	22553978	10.284	161.4284	203.1000061035156	756.40863	452.23007	307.7677	242.2661	785.57031	0	0	.44864094	0	2544.6914	9.619999999999999	8.85	1064.1763	4.5597278e-07	7.1574245e-06	.35603321	.18527845	5.0481744	786.01898
958	Romania	2015	1.1795783	1.2106419	3.9156525	1.2598259	2.78	60.393906	86.365471	21630.4644414112	29180.4340140103	52.6060117162535	30.811807082352	86.12489568845621	19815616	9.9008	114.2412	-2.7	910.7771	471.71524	15.573133	584.74603	835.42322	354.66553	99.46711	26.122673	0	3298.49		11.12	926.35022	4.9964632e-07	5.7652105e-06	.35603321	.25845122	3.6500461	1315.6786
